# Supplementary material for: Photosynthesis-independent production of reactive oxygen species in the rice bundle sheath during high light is mediated by NADPH oxidase
Source: Proc Natl Acad Sci U S A. 2021 Jun 21;118(25):e2022702118. doi: 10.1073/pnas.2022702118 (PMC8237631; doi:10.1073/pnas.2022702118)
Supplement: Supplementary File [file pnas.2022702118.sd01.xlsx]

## Sheet: Sheet1
Dataset S1. Basic statistics associated with transcriptome data
Sample	Raw Reads	Trimmed Reada	Mapped Reads	Mappable Rate*
Bundle Sheath Strands replicate 1	16635024	16434583	12859693	0.782478
Bundle Sheath Strands replicate 2	13910072	13734482	10748614	0.782601
Bundle Sheath Strands replicate 3	35268576	34800450	27284077	0.784015
Mesophyll replicate 1	30260516	29891537	23290970	0.779183
Mesophyll replicate 2	40140861	38161154	30425266	0.797284
Mesophyll replicate 3	29351534	29020173	22766350	0.784501
*The mappable rate is defined as the ratio of the mapped reads to the trimmed reads
