# Supplementary material for: Photosynthesis-independent production of reactive oxygen species in the rice bundle sheath during high light is mediated by NADPH oxidase
Source: Proc Natl Acad Sci U S A. 2021 Jun 21;118(25):e2022702118. doi: 10.1073/pnas.2022702118 (PMC8237631; doi:10.1073/pnas.2022702118)
Supplement: Supplementary File [file pnas.2022702118.sd02.xlsx]

## Sheet: Sheet1
Dataset S2. DESeq2-normalized read counts
GENEID	BSS_1	BSS_2	BSS_3	M_1	M_2	M_3	BSS_mean	M_mean	log2FoldChange (BSS vs M)	pvalue	padj	type	Symbol	Annotation
LOC_Os01g45470	37394.7	30026.3	26579.7	445.072	407.354	446.235	31333.5	432.887	6.15837	0	0	up	NA	expressed protein
LOC_Os07g42714	53990.6	46264.6	50650.9	614.728	558.634	759.35	50302	644.237	6.26902	0	0	up	NA	expressed protein
LOC_Os01g27140	12521.8	12490.1	12582.2	178.469	133.946	204.368	12531.4	172.261	6.1669	5.54e-287	2.9e-283	up	OsGrx_C7	OsGrx_C7 - glutaredoxin subgroup III, expressed
LOC_Os08g05910	20114.8	14884.7	14970.3	196.096	169.402	242.804	16656.6	202.768	6.33509	1.1e-263	4.35e-260	up	OsNRT1.1A	peptide transporter PTR2, putative, expressed
LOC_Os04g47360	8583.07	7094.23	6102.92	61.6931	63.0335	59.0605	7260.07	61.2624	6.85356	6.55e-262	2.06e-258	up	OsPOP9	OsPOP9 - Putative Prolyl Oligopeptidase homologue, expressed
LOC_Os03g27120	95338.9	68057.6	68247.2	889.042	872.226	1278.71	77214.6	1013.32	6.22474	2.41e-248	6.31e-245	up	OsMC1	ICE-like protease p20 domain containing protein, putative, expressed
LOC_Os01g44390	7247.6	6536.56	7653.48	111.268	66.1852	75.935	7145.88	84.4627	6.38582	2.08e-231	4.69e-228	up	OsMYBR14	MYB family transcription factor, putative, expressed
LOC_Os07g08840	220087	194490	216840	4011.15	3051.61	5217.01	210472	4093.26	5.66181	5.81e-223	1.14e-219	up	OsTrx23|OsTRXh1	thioredoxin, putative, expressed
LOC_Os07g48500	27630.5	22146.2	24363.3	153.131	142.613	290.615	24713.4	195.453	6.94043	2.59e-220	4.53e-217	up	NA	stress responsive protein, putative, expressed
LOC_Os11g43520	11581.8	9519.24	9932.07	159.741	156.796	236.242	10344.4	184.26	5.78623	2.45e-216	3.86e-213	up	OsGRX23	OsGrx_C17 - glutaredoxin subgroup III, expressed
LOC_Os08g06550	9956.47	8542.48	11398.9	129.996	172.554	214.68	9965.94	172.41	5.82247	2.27e-201	3.24e-198	up	RPP10|OsACBP1	acyl CoA binding protein, putative, expressed
LOC_Os03g02860	8784.89	5515.86	5891.38	64.9981	58.306	76.8724	6730.71	66.7255	6.61808	5.72e-198	7.5e-195	up	NA	heavy metal-associated domain containing protein, expressed
LOC_Os01g73940	35394.2	34396.4	34458.1	409.818	285.227	614.979	34749.5	436.675	6.28059	6.53e-197	7.9e-194	up	NA	expressed protein
LOC_Os02g02830	5103.52	4875.38	5275.02	100.251	59.0939	59.0605	5084.64	72.8019	6.10836	1.66e-190	1.87e-187	up	OsUBC13	ubiquitin-conjugating enzyme, putative, expressed
LOC_Os02g53180	4511.63	4067.61	3798.55	17.6266	21.2738	41.2486	4125.93	26.7163	7.20848	3.8e-183	3.99e-180	up	OsACO3	1-aminocyclopropane-1-carboxylate oxidase protein, putative, expressed
LOC_Os04g07890	6088.2	4669.21	5721.18	85.9297	130.794	113.434	5492.86	110.053	5.60569	2.9e-179	2.85e-176	up	NA	AGAP002737-PA, putative, expressed
LOC_Os07g42730	5596.54	4471.49	5253.54	34.1515	18.1221	51.5608	5107.19	34.6115	7.16339	9.24e-175	8.55e-172	up	NA	EF hand family protein, expressed
LOC_Os03g45340	6991.61	5889.32	6237.14	300.754	243.467	261.554	6372.69	268.591	4.55586	1.56e-170	1.37e-167	up	NA	hsp20/alpha crystallin family protein, putative, expressed
LOC_Os04g58800	6789.8	5350.24	5665.34	203.808	189.1	235.305	5935.13	209.404	4.80749	6.05e-168	5.01e-165	up	OsUEV1D	ubiquitin-conjugating enzyme, putative, expressed
LOC_Os01g01450	14469.5	13605.4	14881.2	960.65	1110.97	1001.22	14318.7	1024.28	3.7955	3.91e-167	3.08e-164	up	NA	stress responsive protein, putative, expressed
LOC_Os08g03610	6042.15	4758.78	5344.28	53.9815	66.1852	109.684	5381.73	76.6168	6.0917	5.35e-162	4.01e-159	up	OsLSD3	LSD1 zinc finger domain containing protein, expressed
LOC_Os12g33120	44556.9	49450	52216.5	793.197	416.021	966.53	48741.2	725.249	6.03373	5.66e-161	4.05e-158	up	NA	expressed protein
LOC_Os10g14870	3573.01	3116.19	3120.99	4.40665	18.91	17.8119	3270.06	13.7095	7.75961	8.62e-160	5.9e-157	up	NA	heavy metal-associated domain containing protein, expressed
LOC_Os03g15530	4911.19	3011.41	3793.18	60.5914	53.5785	53.4357	3905.26	55.8685	6.09077	4.75e-157	3.11e-154	up	NA	expressed protein
LOC_Os11g04409	25403.8	22866.1	23546.7	2302.47	2201.44	2317.42	23938.9	2273.78	3.38927	1.31e-153	8.26e-151	up	NA	expressed protein
LOC_Os05g41460	2906.62	2700.47	3195.08	31.9482	14.1825	30.9365	2934.06	25.6891	6.80887	2.42e-152	1.41e-149	up	OsCYS2	cysteine proteinase inhibitor precursor protein, putative, expressed
LOC_Os03g45280	364162	257015	260081	15930	16384	17545.7	293753	16619.9	4.13058	1e-150	5.62e-148	up	LEA24	dehydrin, putative, expressed
LOC_Os06g05480	2498.94	2773.14	2526.1	52.8798	65.3972	68.4352	2599.39	62.2374	5.34886	1.73e-148	9.38e-146	up	NA	expressed protein
LOC_Os01g73250	25731.6	15572.5	15764.9	583.881	427.052	551.232	19023	520.722	5.16534	1.63e-142	8.57e-140	up	Asr6	abscisic stress-ripening, putative, expressed
LOC_Os10g17790	3333.27	2310.1	2883.68	48.4731	43.3355	30.9365	2842.35	40.915	6.07822	2.07e-141	1.05e-138	up	REM0.2	remorin C-terminal domain containing protein, putative, expressed
LOC_Os11g06720	209481	170572	191126	13884.3	16971.8	17092.9	190393	15983	3.56503	6.8e-136	3.34e-133	up	ASR5|OsAsr1|OsASR2	abscisic stress-ripening, putative, expressed
LOC_Os07g40580	21420.4	19175.4	19911.4	2227.56	2167.56	2087.74	20169.1	2160.96	3.21565	2.99e-135	1.43e-132	up	NA	eukaryotic translation initiation factor 5A, putative, expressed
LOC_Os12g33130	6291.36	4882.14	7955.75	90.3363	147.341	156.557	6376.42	131.411	5.55924	2.28e-134	1.05e-131	up	NA	expressed protein
LOC_Os02g10920	11247.3	10320.3	10016.4	219.231	430.204	332.801	10528	327.412	4.97623	1.09e-132	4.89e-130	up	SRZ1	zinc finger family protein, putative, expressed
LOC_Os05g05040	2336.41	2952.27	3044.75	36.3549	41.7597	67.4977	2777.81	48.5374	5.7927	1.36e-126	5.96e-124	up	NA	expressed protein
LOC_Os04g20164	8652.15	7406.86	7574.55	421.937	534.209	365.613	7877.85	440.586	4.1426	1.3e-125	5.52e-123	up	DAO2	amine oxidase precursor, putative, expressed
LOC_Os09g28500	2099.38	1632.45	2156.18	27.5416	29.9409	32.8114	1962.67	30.098	5.97692	6.72e-125	2.78e-122	up	NA	EF hand family protein, putative, expressed
LOC_Os12g02980	2939.13	2587.25	2567.98	41.8632	74.8523	43.1236	2698.12	53.2797	5.60492	3.3e-124	1.33e-121	up	NA	nucleoside-triphosphatase, putative, expressed
LOC_Os01g18860	2721.07	2546.69	2278.59	68.3031	66.1852	40.3112	2515.45	58.2665	5.39661	1.87e-123	7.37e-121	up	OsSAM3	S-adenosylmethionine synthetase, putative, expressed
LOC_Os02g50240	7583.5	7665.42	6672.56	286.432	420.749	432.173	7307.16	379.785	4.24548	1.51e-122	5.79e-120	up	OsGS|OsGS1|GS1|OsGS1;1|OsGLN1;1	glutamine synthetase, catalytic domain containing protein, expressed
LOC_Os01g62970	3383.39	3006.34	3260.04	178.469	193.04	163.12	3216.59	178.21	4.15635	2.7e-122	1.01e-119	up	NA	expressed protein
LOC_Os01g57710	2958.09	2129.28	2426.24	76.0147	58.306	56.2481	2504.54	63.5229	5.27474	2e-121	7.32e-119	up	NA	membrane protein, putative, expressed
LOC_Os06g02960	3963.09	3570.77	2758.04	26.4399	35.4563	68.4352	3430.63	43.4438	6.23959	3.36e-119	1.2e-116	up	NA	expressed protein
LOC_Os02g45520	2786.08	2245.89	2197.52	53.9815	44.9114	24.3742	2409.83	41.089	5.83185	1.93e-115	6.76e-113	up	OsSPX-MFS2	uncharacterized membrane protein, putative, expressed
LOC_Os06g30480	2689.91	2283.06	2177.66	40.7615	59.0939	79.6848	2383.54	59.8467	5.26944	7.71e-108	2.64e-105	up	NA	expressed protein
LOC_Os08g36320	2744.09	2479.09	2416.04	46.2698	59.8818	21.5618	2546.41	42.5711	5.84053	8.17e-107	2.74e-104	up	OsGAD1	decarboxylase, putative, expressed
LOC_Os05g07300	2051.97	1759.19	1842.1	47.3715	68.5489	59.998	1884.42	58.6395	4.96374	1.12e-106	3.67e-104	up	NA	serine/threonine-protein kinase receptor precursor, putative, expressed
LOC_Os09g27750	8914.91	7129.72	7843.54	290.839	124.491	250.304	7962.72	221.878	5.13493	5.63e-105	1.81e-102	up	OsACO2	1-aminocyclopropane-1-carboxylate oxidase 1, putative, expressed
LOC_Os02g44630	8565.47	7351.09	6971.08	637.863	486.934	434.048	7629.21	519.615	3.86221	1.16e-104	3.65e-102	up	OsPIP1;1|RWC1	aquaporin protein, putative, expressed
LOC_Os04g39489	1884.02	1728.77	1915.65	70.5064	44.9114	49.6858	1842.82	55.0345	5.04411	1.73e-103	5.33e-101	up	AAP7A	amino acid transporter, putative, expressed
LOC_Os07g36210	3912.97	2825.52	2929.31	128.895	174.918	133.121	3222.6	145.644	4.43832	4e-100	1.21e-97	up	NA	expressed protein
LOC_Os04g52460	2163.04	1706.81	1952.7	88.133	66.1852	74.9975	1940.85	76.4386	4.64472	2.04e-98	6.06e-96	up	NA	retrotransposon protein, putative, unclassified, expressed
LOC_Os01g74300	1748.58	1373.89	2540.06	9.91496	11.0309	8.43722	1887.51	9.79435	7.46546	2.18e-98	6.35e-96	up	OsMTI2B	metallothionein, putative, expressed
LOC_Os04g31760	4540.08	3366.29	4386.45	81.523	33.0926	99.3717	4097.61	71.3291	5.79932	3.68e-98	1.05e-95	up	NA	expressed protein
LOC_Os08g07740	1278.59	1404.31	1416.87	17.6266	7.09127	12.1871	1366.59	12.3017	6.75068	6.41e-96	1.8e-93	up	Hd5|DTH8|Ghd8|OsHAP3H|LHD1|EF8|CAR8|OsNF-YB11	histone-like transcription factor and archaeal histone, putative, expressed
LOC_Os06g50340	2158.97	1835.24	2045.04	17.6266	8.6671	35.6238	2013.09	20.6392	6.54204	7.81e-96	2.15e-93	up	FON1	receptor protein kinase CLAVATA1 precursor, putative, expressed
LOC_Os01g72009	4804.19	4550.92	4356.39	30.8465	75.6402	119.996	4570.5	75.4942	5.85042	2.14e-94	5.71e-92	up	NA	expressed protein
LOC_Os05g02530	16170.6	13703.5	14497.3	1845.28	1969.8	2133.68	14790.5	1982.92	2.89159	8.58e-94	2.25e-91	up	DHAR1|OsDHAR1|OsDHAR	glutathione S-transferase, N-terminal domain containing protein, expressed
LOC_Os04g42930	10338.4	7908.76	8696.13	777.774	750.099	961.843	8981.11	829.905	3.42397	1.76e-93	4.53e-91	up	OsGrx|OsGrxC2;2	OsGrx_C2.2 - glutaredoxin subgroup I, expressed
LOC_Os05g12640	4316.59	5346.86	4865.37	235.756	335.653	191.244	4842.94	254.218	4.22518	2.23e-92	5.66e-90	up	OsBURP02|OsBURP2	BURP domain containing protein, expressed
LOC_Os12g08130	4323.37	5357	4050.36	95.8446	156.008	218.43	4576.91	156.761	4.82797	1.37e-90	3.41e-88	up	AAP11B	amino acid transporter, putative, expressed
LOC_Os02g20360	1441.12	1934.94	1595.66	57.2864	64.6093	46.8734	1657.24	56.2564	4.84072	5.9e-90	1.45e-87	up	OsNAAT1	tyrosine aminotransferase, putative, expressed
LOC_Os04g38790	1246.08	1367.13	1157.01	24.2366	32.3047	34.6863	1256.74	30.4092	5.31066	8.86e-89	2.14e-86	up	NA	expressed protein
LOC_Os05g36290	1328.7	1179.55	1319.16	22.0332	26.0013	37.4987	1275.81	28.5111	5.4277	9.2e-88	2.19e-85	up	NA	actin, putative, expressed
LOC_Os08g33210	3528.31	2193.5	2337.12	64.9981	54.3664	100.309	2686.31	73.2245	5.15509	1.45e-87	3.4e-85	up	NA	expressed protein
LOC_Os09g24620	1388.3	1365.44	2034.84	46.2698	40.1838	30.9365	1596.2	39.13	5.30731	3.77e-86	8.72e-84	up	NA	expressed protein
LOC_Os02g02400	3692.2	5458.4	6341.3	284.229	266.316	335.614	5163.96	295.386	4.106	5.28e-86	1.2e-83	up	OsCATA	catalase isozyme A, putative, expressed
LOC_Os12g38150	1968	1985.64	1635.93	51.7781	65.3972	91.8719	1863.19	69.6824	4.70091	9.37e-85	2.11e-82	up	NA	osmotin, putative, expressed
LOC_Os04g55800	1584.69	1466.84	1620.89	56.1848	28.3651	50.6233	1557.48	45.0577	5.08436	5.96e-84	1.32e-81	up	OsSULTR3;3	sulfate transporter, putative, expressed
LOC_Os12g07780	2047.91	2223.92	2046.65	136.606	84.3073	86.2471	2106.16	102.387	4.34309	2.49e-82	5.45e-80	up	OsAsp3	eukaryotic aspartyl protease domain containing protein, expressed
LOC_Os01g52780	2683.14	2284.75	2878.31	69.4047	18.91	25.3117	2615.4	37.8755	6.06337	2.76e-82	5.95e-80	up	NA	HVA22, putative, expressed
LOC_Os02g53510	1451.96	1073.09	1448.55	22.0332	20.4859	39.3737	1324.53	27.2976	5.54187	1.68e-78	3.48e-76	up	NA	oxidoreductase/ transition metal ion binding protein, putative, expressed
LOC_Os06g19444	1153.98	1434.73	1160.24	15.4233	7.09127	24.3742	1249.65	15.6296	6.25351	1.23e-77	2.51e-75	up	OsBBX19|OsM|DTH2|qDTH-2	CCT/B-box zinc finger protein, putative, expressed
LOC_Os04g01490	987.385	1130.55	1085.07	12.1183	23.6376	24.3742	1067.67	20.0433	5.64604	1.59e-77	3.21e-75	up	NA	zinc finger, C3HC4 type, domain containing protein, expressed
LOC_Os03g50960	1542.7	1617.24	2429.46	53.9815	37.8201	19.6868	1863.14	37.1628	5.59487	5.65e-77	1.13e-74	up	LTPL118	LTPL118 - Protease inhibitor/seed storage/LTP family protein precursor, expressed
LOC_Os01g05650	20183.8	18100.6	26553.9	1786.9	2563.89	1979	21612.8	2109.93	3.34226	3.66e-75	7.19e-73	up	MT2A	metallothionein, putative, expressed
LOC_Os11g41150	1170.23	1335.03	1258.49	57.2864	39.3959	32.8114	1254.58	43.1646	4.82967	9.81e-75	1.91e-72	up	NA	nitrilase-associated protein, putative, expressed
LOC_Os05g38660	1836.62	1843.69	1305.2	11.0166	29.9409	43.1236	1661.83	28.027	5.79458	2.01e-74	3.85e-72	up	NA	expressed protein
LOC_Os09g29239	2116.99	1796.37	1772.3	98.048	73.2764	123.746	1895.22	98.3568	4.24306	2.1e-74	3.99e-72	up	OsPUP3	purine permease, putative, expressed
LOC_Os02g19770	1403.2	1321.51	1381.97	51.7781	54.3664	79.6848	1368.89	61.9431	4.43131	2.88e-73	5.39e-71	up	EIF1A1	eukaryotic translation initiation factor 1A, putative, expressed
LOC_Os02g52130	1181.07	863.542	943.866	17.6266	17.3342	24.3742	996.159	19.7783	5.58663	8.02e-73	1.48e-70	up	OsFbox110	OsFBX61 - F-box domain containing protein, expressed
LOC_Os06g24190	5639.88	4758.78	4789.13	490.24	397.111	270.928	5062.59	386.093	3.69439	7.24e-72	1.32e-69	up	NA	expressed protein
LOC_Os03g55240	1905.69	1840.31	1390.56	52.8798	81.1556	90.9345	1712.19	74.99	4.46891	1.43e-71	2.56e-69	up	bel|CYP81A6|bsl	cytochrome P450, putative, expressed
LOC_Os11g14000	1109.28	1282.64	1318.08	2.20332	19.698	6.56228	1236.67	9.48786	6.81331	3.38e-71	5.97e-69	up	NA	ANTH domain containing protein, expressed
LOC_Os02g37610	3434.85	2320.24	2516.44	101.353	93.7623	35.6238	2757.18	76.913	5.11068	3.98e-70	6.96e-68	up	NA	expressed protein
LOC_Os02g47190	873.613	1177.86	790.313	7.71164	14.9705	13.1246	947.264	11.9356	6.18124	1.72e-68	2.98e-66	up	G2-like	MYB family transcription factor, putative, expressed
LOC_Os04g33660	2252.43	2081.96	2370.94	56.1848	45.6993	117.184	2235.11	73.0225	4.88931	2.29e-68	3.92e-66	up	ALPHACA2	bifunctional monodehydroascorbate reductase and carbonic anhydrasenectarin-3 precursor, putative, expressed
LOC_Os03g08470	1235.25	1397.55	860.11	35.2532	20.4859	28.1241	1164.3	27.9544	5.33092	2.47e-68	4.18e-66	up	OsRAF|OsLG3	AP2 domain containing protein, expressed
LOC_Os11g09020	1213.58	941.278	1206.95	5.50831	23.6376	20.6243	1120.6	16.5901	5.94868	4.39e-68	7.34e-66	up	AAP11C	amino acid transporter, putative, expressed
LOC_Os03g46090	1508.84	1296.16	1318.08	70.5064	34.6684	53.4357	1374.36	52.8702	4.67286	5.79e-68	9.58e-66	up	NA	endonuclease/exonuclease/phosphatase family domain containing protein, expressed
LOC_Os01g68950	3965.79	3133.09	3168.77	425.242	342.745	342.176	3422.55	370.054	3.19711	1.76e-67	2.89e-65	up	SUMO1	ubiquitin family domain containing protein, expressed
LOC_Os08g01780	3124.69	2017.75	2605.03	204.909	174.13	218.43	2582.49	199.156	3.67763	1.43e-66	2.29e-64	up	IAA25	OsIAA25 - Auxin-responsive Aux/IAA gene family member, expressed
LOC_Os03g57790	7553.7	6757.94	7258.32	1122.59	932.108	1234.65	7189.99	1096.45	2.70535	1.01e-65	1.61e-63	up	OsRad6	ubiquitin-conjugating enzyme, putative, expressed
LOC_Os01g55110	782.865	875.372	1040.51	17.6266	6.30335	12.1871	899.581	12.039	6.16508	2.27e-65	3.57e-63	up	NBIP1	RING-H2 finger protein, putative, expressed
LOC_Os12g08090	973.841	1534.44	959.973	38.5582	25.2134	33.7489	1156.08	32.5068	5.10276	1.73e-64	2.66e-62	up	AAP11A	amino acid transporter, putative, expressed
LOC_Os03g13950	1791.92	1669.63	1669.75	102.455	156.008	126.558	1710.43	128.34	3.70727	3.81e-64	5.82e-62	up	OsADF5	actin-depolymerizing factor, putative, expressed
LOC_Os07g44180	5136.03	5433.05	5382.94	486.935	765.857	652.478	5317.34	635.09	3.05076	6.77e-63	1.02e-60	up	OsLti6a	OsRCI2-10 - Hydrophobic protein LTI6A, expressed
LOC_Os03g13840	2324.22	2548.38	1731.49	133.301	168.615	189.369	2201.36	163.761	3.72113	1.81e-62	2.72e-60	up	NA	senescence-associated protein, putative, expressed
LOC_Os01g68300	145774	104810	103097	999.208	681.55	1642.45	117893	1107.73	6.59767	5.58e-62	8.21e-60	up	NA	expressed protein
LOC_Os04g14680	1011.77	941.278	920.779	45.1682	33.0926	46.8734	957.941	41.7114	4.48734	6.58e-62	9.58e-60	up	OsAPx3	OsAPx3 - Peroxisomal Ascorbate Peroxidase encoding gene 5,8, expressed
LOC_Os04g40950	3574.36	3057.04	3687.95	380.074	481.418	477.172	3439.78	446.221	2.93375	3.57e-61	5.11e-59	up	OsGapC2	glyceraldehyde-3-phosphate dehydrogenase, putative, expressed
LOC_Os03g22620	1277.24	1478.67	1403.45	85.9297	96.1261	119.059	1386.45	100.371	3.76117	3.62e-61	5.13e-59	up	NA	terpene synthase family, metal binding domain containing protein, expressed
LOC_Os02g03840	18011.3	12834.8	13217.3	2088.75	1493.89	1360.27	14687.8	1647.64	3.14221	7.69e-61	1.08e-58	up	NA	expressed protein
LOC_Os05g02420	2046.56	1407.69	1605.86	41.8632	37.8201	88.1221	1686.7	55.9351	4.8611	9.15e-61	1.27e-58	up	MYB_related	expressed protein
LOC_Os01g09450	1277.24	1363.75	1045.88	28.6432	58.306	56.2481	1228.96	47.7324	4.62383	2.46e-60	3.37e-58	up	IAA2	OsIAA2 - Auxin-responsive Aux/IAA gene family member, expressed
LOC_Os02g32814	1301.61	794.256	979.301	31.9482	29.9409	16.8744	1025.06	26.2545	5.22119	2.63e-60	3.56e-58	up	CCH	heavy metal-associated domain containing protein, expressed
LOC_Os01g09320	1277.24	1319.82	1387.34	93.6413	101.641	120.933	1328.13	105.405	3.63155	9.1e-60	1.22e-57	up	ME6	NADP-dependent malic enzyme, chloroplast precursor, putative, expressed
LOC_Os03g21040	864.131	958.177	1123.73	7.71164	4.72751	22.4992	982.012	11.6461	6.2885	2.7e-59	3.6e-57	up	NA	stress responsive protein, putative, expressed
LOC_Os08g03290	11828.3	10722.5	11934.2	2204.43	2376.36	2583.66	11495	2388.15	2.26149	3.13e-59	4.14e-57	up	OsGAPDH; OsGAPC3	glyceraldehyde-3-phosphate dehydrogenase, putative, expressed
LOC_Os06g03580	1706.59	2332.07	2860.05	157.538	168.615	197.806	2299.57	174.653	3.69484	4.22e-59	5.54e-57	up	OsBBI1	zinc RING finger protein, putative, expressed
LOC_Os10g33800	5294.5	5686.54	5882.79	1078.53	1172.42	1117.46	5621.27	1122.8	2.31749	1.24e-57	1.56e-55	up	FLO16	lactate/malate dehydrogenase, putative, expressed
LOC_Os05g19150	1166.17	1277.57	1233.79	99.1496	110.309	98.4342	1225.84	102.631	3.55384	1.66e-57	2.06e-55	up	NA	hydrolase, alpha/beta fold family domain containing protein, expressed
LOC_Os03g53800	1772.96	1635.83	1544.12	82.6247	112.672	149.995	1650.97	115.097	3.81036	6.23e-57	7.66e-55	up	OsBGLU1	periplasmic beta-glucosidase precursor, putative, expressed
LOC_Os07g32510	880.385	890.581	699.041	11.0166	23.6376	25.3117	823.335	19.9886	5.26631	9.68e-57	1.16e-54	up	OsDof23	dof zinc finger domain containing protein, putative, expressed
LOC_Os12g35330	1010.41	784.117	1035.68	6.60997	25.2134	8.43722	943.401	13.4202	5.9739	3.09e-56	3.63e-54	up	OsGRX28	OsGrx_C12 - glutaredoxin subgroup III, expressed
LOC_Os06g08250	753.068	834.814	991.113	37.4565	42.5476	37.4987	859.665	39.1676	4.40956	1.66e-55	1.91e-53	up	NA	zinc finger family protein, putative, expressed
LOC_Os04g51560	995.512	1245.46	982.523	38.5582	52.0026	67.4977	1074.5	52.6862	4.30185	2.03e-55	2.32e-53	up	WRKY68	WRKY68, expressed
LOC_Os10g39770	1048.34	579.638	769.374	6.60997	9.45502	3.74987	799.116	6.60496	6.7336	3.53e-55	3.94e-53	up	NA	zinc finger, C3HC4 type, domain containing protein, expressed
LOC_Os04g57220	13480.7	12613.5	12330.4	3170.58	2981.48	2779.59	12808.2	2977.22	2.10029	5.66e-55	6.28e-53	up	OsUBC16	ubiquitin-conjugating enzyme, putative, expressed
LOC_Os02g02890	514233	388173	411749	71372.3	92094.3	82083.8	438052	81850.1	2.41274	7.13e-55	7.85e-53	up	OsCYP2|OsCyp2-P|LRT2	peptidyl-prolyl cis-trans isomerase, putative, expressed
LOC_Os02g57240	2658.76	1842	1710.02	159.741	179.645	197.806	2070.26	179.064	3.50656	2.89e-54	3.11e-52	up	KOB1	oxidoreductase, aldo/keto reductase family protein, putative, expressed
LOC_Os07g39350	4494.03	6414.89	5004.42	155.334	323.047	451.86	5304.44	310.08	4.05542	3.67e-50	3.5e-48	up	NA	transporter family protein, putative, expressed
LOC_Os06g02370	1919.24	1662.87	1787.87	56.1848	143.401	108.746	1789.99	102.777	4.07307	5.84e-50	5.54e-48	up	NA	expressed protein
LOC_Os05g34980	560.737	753.698	645.351	6.60997	10.2429	1.87494	653.262	6.24262	6.5124	1.42e-49	1.31e-47	up	AAP11F	amino acid transporter, putative, expressed
LOC_Os04g59130	9410.64	7303.78	7894.54	1572.07	1772.82	1709.94	8202.98	1684.94	2.27636	1.45e-49	1.33e-47	up	OsTLP3	OsFBT6 - F-box and tubby domain containing protein, expressed
LOC_Os06g22960	8641.31	9115.36	8045.95	1792.4	1386.74	1179.34	8600.87	1452.83	2.55643	2.01e-49	1.81e-47	up	TIP2;2	aquaporin protein, putative, expressed
LOC_Os02g47744	1296.2	1434.73	1426	147.623	89.0348	122.808	1385.64	119.822	3.51293	6.49e-49	5.64e-47	up	MYB_related	MYB family transcription factor, putative, expressed
LOC_Os12g04204	4877.33	4782.44	5604.67	1128.1	1099.93	1046.22	5088.15	1091.42	2.21526	1.17e-48	1.01e-46	up	NA	expressed protein
LOC_Os12g06340	488.952	736.799	575.017	5.50831	5.51543	8.43722	600.256	6.48699	6.37464	1.27e-48	1.08e-46	up	OsBLH1	BEL1-like homeodomain transcription factor, putative, expressed
LOC_Os03g01170	721.915	562.739	869.774	28.6432	15.7584	20.6243	718.143	21.6753	4.99616	2.81e-48	2.36e-46	up	FCO10	transporter family protein, putative, expressed
LOC_Os04g08390	866.84	547.53	1080.77	1.10166	14.9705	10.3122	831.715	8.79476	6.34518	5.17e-48	4.3e-46	up	NA	Leucine Rich Repeat family protein, expressed
LOC_Os03g53050	1019.89	878.751	1028.7	73.8114	76.4281	88.1221	975.78	79.4538	3.59085	5.34e-48	4.42e-46	up	WRKY121	WRKY121, expressed
LOC_Os03g48780	632.523	626.955	854.204	0	3.93959	6.56228	704.561	3.50062	7.34838	7.48e-48	6.13e-46	up	OsOXO4	Cupin domain containing protein, expressed
LOC_Os03g03130	3931.93	4483.32	4624.3	501.256	603.546	790.286	4346.52	631.696	2.76924	7.57e-48	6.17e-46	up	OsSce2	ubiquitin-conjugating enzyme, putative, expressed
LOC_Os04g40040	1190.55	844.953	967.49	70.5064	42.5476	62.8104	1001	58.6215	4.06239	1.98e-47	1.59e-45	up	DAO4	copper methylamine oxidase precursor, putative, expressed
LOC_Os02g12750	1109.28	1069.71	1207.48	100.251	64.6093	49.6858	1128.83	71.5155	3.95127	1.05e-46	8.29e-45	up	OsTET2	tetraspanin family protein, putative, expressed
LOC_Os08g41790	5467.87	5556.41	6676.32	1288.95	1317.4	1155.9	5900.2	1254.08	2.22783	2.28e-46	1.77e-44	up	NA	phosphoribulokinase/Uridine kinase family protein, expressed
LOC_Os05g44900	9630.05	7555.57	5692.73	646.676	673.67	1091.21	7626.12	803.853	3.22454	3.17e-46	2.42e-44	up	O3L4	expressed protein
LOC_Os05g47640	856.005	819.605	741.993	53.9815	45.6993	60.9355	805.867	53.5387	3.87759	5.83e-46	4.41e-44	up	NA	threonine synthase, chloroplast precursor, putative, expressed
LOC_Os12g05260	586.472	584.708	687.766	12.1183	25.2134	15.937	619.648	17.7562	5.01987	8.42e-46	6.34e-44	up	PSK3	phytosulfokines precursor, putative, expressed
LOC_Os02g02870	20147.3	17000.5	17819.6	4639.1	4788.97	5079.21	18322.5	4835.76	1.91733	1.48e-45	1.11e-43	up	OsCSP1	glycine-rich protein 2, putative, expressed
LOC_Os05g06780	958.942	2007.61	1333.65	80.4214	66.1852	98.4342	1433.4	81.6802	4.09022	4.72e-45	3.5e-43	up	OsLTPd8	LTPL104 - Protease inhibitor/seed storage/LTP family protein precursor, expressed
LOC_Os08g13840	1166.17	1247.15	1203.19	74.913	120.552	120.933	1205.5	105.466	3.48117	6.68e-45	4.94e-43	up	OsWRKY25	WRKY25, expressed
LOC_Os06g51150	1560.31	1113.65	1454.46	157.538	151.28	142.495	1376.14	150.438	3.17439	9.16e-45	6.7e-43	up	OsCATB	catalase isozyme B, putative, expressed
LOC_Os05g46470	850.587	714.831	621.727	20.9316	14.9705	2.81241	729.048	12.9048	5.71131	1.01e-44	7.35e-43	up	NA	expressed protein
LOC_Os02g43700	501.142	794.256	514.348	16.5249	17.3342	15.937	603.249	16.5987	5.09166	2.27e-44	1.64e-42	up	OsDAD1;3	triacylglycerol lipase like protein, putative, expressed
LOC_Os02g03430	765.257	1012.25	883.733	45.1682	70.1248	61.8729	887.082	59.0553	3.86196	6.21e-44	4.44e-42	up	NA	expressed protein
LOC_Os10g26680	1265.05	1086.61	1017.96	40.7615	61.4577	15.937	1123.2	39.3854	4.75171	7.03e-44	4.99e-42	up	OsPME29	pectinesterase, putative, expressed
LOC_Os06g02000	5721.15	6048.18	6566.26	989.293	962.837	552.169	6111.86	834.766	2.85699	1.62e-43	1.14e-41	up	NA	adenylate kinase, putative, expressed
LOC_Os02g13350	563.446	892.271	827.896	17.6266	14.1825	35.6238	761.204	22.4776	5.0006	4.33e-43	3e-41	up	NA	hydrolase, NUDIX family, domain containing protein, expressed
LOC_Os02g57720	5904	4006.77	4994.22	300.754	651.609	317.802	4968.33	423.388	3.5203	8.76e-43	6e-41	up	RWC3|OsPIP1;3	aquaporin protein, putative, expressed
LOC_Os01g53294	498.433	478.244	491.798	4.40665	6.30335	11.2496	489.492	7.31987	5.9087	1.16e-42	7.89e-41	up	OsrbohA|Osrboh2	respiratory burst oxidase protein B, putative, expressed
LOC_Os10g36650	665.029	542.46	819.843	16.5249	1.57584	9.37469	675.777	9.15849	6.11438	1.33e-42	8.91e-41	up	OsAct2	actin, putative, expressed
LOC_Os11g29370	4980.27	4103.09	4273.71	782.18	905.318	1013.4	4452.36	900.301	2.29721	3.71e-42	2.38e-40	up	OsDEP	haloacid dehalogenase-like hydrolase family protein, putative, expressed
LOC_Os01g55240	440.192	797.636	1073.8	2.20332	0.787919	6.56228	770.541	3.18451	7.63624	3.86e-42	2.47e-40	up	OsGA2OX3	gibberellin 2-beta-dioxygenase, putative, expressed
LOC_Os05g02250	4015.91	2862.7	2867.57	514.476	572.817	535.295	3248.73	540.863	2.57396	4.08e-42	2.6e-40	up	OsADF7	expressed protein
LOC_Os03g60850	505.205	603.297	668.974	15.4233	3.15167	13.1246	592.492	10.5665	5.72431	5.72e-42	3.62e-40	up	NA	peptide transporter PTR2, putative, expressed
LOC_Os08g08840	666.384	539.08	765.079	13.2199	7.87919	26.2491	656.848	15.7828	5.28768	6.85e-42	4.31e-40	up	OsGPT	phosphate/phosphate translocator, putative, expressed
LOC_Os12g12934	1000.93	645.544	857.425	41.8632	23.6376	49.6858	834.633	38.3955	4.39359	9.93e-42	6.23e-40	up	OsPTR3	peptide transporter PTR3-A, putative, expressed
LOC_Os07g48490	35624.4	24500.3	23297.1	114.573	85.0952	264.366	27807.3	154.678	7.21164	1.18e-41	7.36e-40	up	NA	stress responsive protein, putative, expressed
LOC_Os09g25320	6697.7	5046.06	5823.19	1337.42	1260.67	1097.78	5855.65	1231.95	2.24146	1.24e-41	7.69e-40	up	NA	ubiquitin family protein, putative, expressed
LOC_Os07g47590	922.372	772.287	804.273	31.9482	36.2443	65.6228	832.977	44.6051	4.16935	3.4e-41	2.09e-39	up	OsNLA1	expressed protein
LOC_Os01g54050	2142.72	1029.15	2071.35	114.573	40.1838	53.4357	1747.74	69.3975	4.59821	3.61e-41	2.21e-39	up	PHP1	histidine-containing phosphotransfer protein, putative, expressed
LOC_Os08g16810	1109.28	807.775	953.53	78.218	89.8227	94.6843	956.863	87.575	3.4197	5.99e-41	3.63e-39	up	NA	retrotransposon protein, putative, SINE subclass, expressed
LOC_Os05g36360	3031.23	2468.95	2366.11	297.449	435.719	425.611	2622.1	386.26	2.74582	7.49e-41	4.52e-39	up	OsPUB44	U-box domain containing protein, expressed
LOC_Os05g42350	1770.25	1784.54	2068.67	307.364	339.593	270.928	1874.49	305.962	2.60267	1.07e-40	6.45e-39	up	SIR	ferredoxin--nitrite reductase, putative, expressed
LOC_Os07g34589	18088.5	15675.6	17682.2	4798.84	5229.42	4925.46	17148.8	4984.57	1.7786	1.26e-40	7.54e-39	up	eIF-1	translation initiation factor SUI1, putative, expressed
LOC_Os01g52500	2941.84	2991.13	2929.85	527.696	683.125	540.919	2954.27	583.914	2.3284	1.82e-40	1.07e-38	up	NADP-ME2|OsNADP-ME2	NADP-dependent malic enzyme, putative, expressed
LOC_Os07g04180	3101.66	2884.67	3109.17	493.545	501.904	299.053	3031.84	431.5	2.7972	2.28e-40	1.33e-38	up	AAP6	amino acid transporter, putative, expressed
LOC_Os02g38970	556.674	501.902	554.078	1.10166	12.6067	4.68734	537.552	6.1319	6.19117	3.43e-40	2e-38	up	NA	expressed protein
LOC_Os02g03700	971.132	991.975	1210.17	70.5064	33.8805	18.7494	1057.76	41.0454	4.63131	4.2e-40	2.44e-38	up	NA	expressed protein
LOC_Os02g32980	933.208	868.612	741.456	79.3197	64.6093	81.5598	847.758	75.1629	3.46692	1.2e-39	6.86e-38	up	OsGLP2-1	Cupin domain containing protein, expressed
LOC_Os01g55540	675.865	559.359	543.34	17.6266	32.3047	29.0615	592.855	26.3309	4.41233	3.31e-39	1.85e-37	up	NA	aminotransferase, classes I and II, domain containing protein, expressed
LOC_Os09g17152	463.218	681.032	378.513	4.40665	7.09127	11.2496	507.588	7.58251	5.88974	5.14e-39	2.86e-37	up	OsFbox478	OsFBX319 - F-box domain containing protein, expressed
LOC_Os08g41500	725.979	611.746	693.672	18.7283	6.30335	29.0615	677.132	18.031	5.14716	6.13e-39	3.4e-37	up	NA	ubiquitin-associated protein, putative, expressed
LOC_Os02g10660	1575.21	936.208	1211.78	40.7615	12.6067	62.8104	1241.07	38.7262	4.92242	8.74e-39	4.82e-37	up	NA	glycosyl hydrolases family 17, putative, expressed
LOC_Os07g12800	631.168	740.179	616.358	37.4565	52.0026	40.3112	662.569	43.2568	3.88386	8.88e-39	4.89e-37	up	NA	expressed protein
LOC_Os02g32450	795.055	677.653	653.941	50.6765	59.0939	40.3112	708.883	50.0272	3.77958	1.4e-38	7.62e-37	up	NA	expressed protein
LOC_Os01g39330	646.067	848.333	586.829	51.7781	40.1838	41.2486	693.743	44.4035	3.92256	2.71e-38	1.44e-36	up	bHLH	helix-loop-helix DNA-binding domain containing protein, expressed
LOC_Os03g06330	742.232	513.732	931.517	28.6432	37.0322	44.061	729.16	36.5788	4.25577	3.45e-38	1.83e-36	up	RLCK101	tyrosine protein kinase domain containing protein, putative, expressed
LOC_Os02g25900	902.056	865.232	752.194	58.3881	74.8523	37.4987	839.827	56.913	3.83371	4.41e-38	2.33e-36	up	NA	pollen signalling protein with adenylyl cyclase activity, putative, expressed
LOC_Os09g28510	7488.69	6847.5	7473.61	59.4898	75.6402	167.807	7269.93	100.979	5.99558	7.85e-38	4.12e-36	up	NA	EF hand family protein, putative, expressed
LOC_Os09g25150	1128.25	1181.24	1349.76	166.351	113.46	157.495	1219.75	145.769	3.04825	8.46e-38	4.42e-36	up	CCR19	cinnamoyl-CoA reductase, putative, expressed
LOC_Os01g48280	4966.72	4963.26	4772.48	950.735	917.925	1288.08	4900.82	1052.25	2.21117	1.41e-37	7.32e-36	up	OsUBC13	ubiquitin-conjugating enzyme, putative, expressed
LOC_Os05g27320	838.397	457.965	741.456	24.2366	4.72751	7.49975	679.272	12.1546	5.70898	1.45e-37	7.52e-36	up	NA	VHS and GAT domain containing protein, expressed
LOC_Os04g31120	2326.92	1598.65	1703.04	257.789	304.137	274.678	1876.21	278.868	2.73279	2.19e-37	1.12e-35	up	OsFbox203	OsFBK14 - F-box domain and kelch repeat containing protein, expressed
LOC_Os02g34490	758.485	442.756	540.656	0	2.36376	4.68734	580.632	2.35037	7.5477	3.17e-37	1.6e-35	up	NA	Leucine Rich Repeat family protein, expressed
LOC_Os04g37990	600.016	936.208	437.572	16.5249	25.2134	9.37469	657.932	17.0377	5.1431	5.67e-37	2.84e-35	up	NA	transporter family protein, putative, expressed
LOC_Os03g08490	1470.92	942.968	1461.97	31.9482	102.429	65.6228	1291.95	66.6668	4.20465	7.07e-37	3.51e-35	up	ERF69	AP2 domain containing protein, expressed
LOC_Os06g04920	383.306	873.682	917.558	0	1.57584	4.68734	724.849	2.08773	7.98704	8.52e-37	4.19e-35	up	OsZFP1|SRZ3	zinc finger family protein, putative, expressed
LOC_Os12g03110	869.549	400.508	928.833	5.50831	24.4255	14.9995	732.963	14.9778	5.44791	8.66e-37	4.24e-35	up	ZF-HD	ZF-HD protein dimerisation region containing protein, expressed
LOC_Os01g63770	617.624	686.102	744.14	50.6765	63.0335	46.8734	682.622	53.5278	3.63058	1.53e-36	7.4e-35	up	OsAUX1	transmembrane amino acid transporter protein, putative, expressed
LOC_Os01g67860	1251.5	1280.95	1742.23	111.268	193.04	140.62	1424.89	148.309	3.23328	1.65e-36	7.93e-35	up	FBA6	fructose-bisphospate aldolase isozyme, putative, expressed
LOC_Os12g18374	535.003	410.647	364.017	3.30499	7.09127	2.81241	436.556	4.40289	6.36969	2.04e-36	9.76e-35	up	PI42	NB-ARC domain containing protein, expressed
LOC_Os05g28870	2884.95	2188.43	2456.84	412.022	522.39	373.113	2510.08	435.841	2.51184	3.99e-36	1.89e-34	up	NA	mitochondrial carrier protein, putative, expressed
LOC_Os07g03180	2948.61	2394.6	2685.56	505.663	620.88	564.356	2676.26	563.633	2.23753	4.52e-36	2.13e-34	up	GCRP3	GCRP3 - Glycine and cysteine rich family protein precursor, expressed
LOC_Os02g58480	689.409	486.693	778.502	26.4399	7.87919	26.2491	651.535	20.1894	4.93785	8.21e-36	3.82e-34	up	SUS6	sucrose synthase, putative, expressed
LOC_Os06g35160	777.447	970.006	927.759	104.658	96.914	74.06	891.738	91.8773	3.25201	9.35e-36	4.34e-34	up	CIPK25	CAMK_KIN1/SNF1/Nim1_like.26 - CAMK includes calcium/calmodulin depedent protein kinases, expressed
LOC_Os03g61780	415.812	373.469	507.905	4.40665	10.2429	2.81241	432.396	5.82067	5.98697	1.19e-35	5.49e-34	up	NA	glucan endo-1,3-beta-glucosidase-related, putative, expressed
LOC_Os01g73140	3127.4	2661.6	3358.29	493.545	678.398	641.229	3049.1	604.39	2.32376	4.21e-35	1.9e-33	up	NA	ubiquitin-fold modifier 1 precursor, putative, expressed
LOC_Os09g38670	631.168	488.383	554.078	19.8299	9.45502	29.0615	557.876	19.4488	4.76542	4.88e-35	2.19e-33	up	NA	thioredoxin, putative, expressed
LOC_Os02g51110	870.904	902.41	621.727	30.8465	3.93959	24.3742	798.347	19.7201	5.24597	5.11e-35	2.29e-33	up	Lsi1|OsNIP2;1|OsLsi1	aquaporin protein, putative, expressed
LOC_Os05g02770	585.117	724.97	671.122	25.3382	34.6684	54.3732	660.403	38.1266	4.05265	5.71e-35	2.55e-33	up	OsGRP1	glycine-rich cell wall structural protein precursor, putative, expressed
LOC_Os01g11240	2264.62	1517.54	2013.9	96.9463	200.131	227.805	1932.02	174.961	3.42724	7.13e-35	3.16e-33	up	NA	DUF538 domain containing protein, putative, expressed
LOC_Os04g46560	501.142	337.981	491.798	15.4233	7.87919	13.1246	443.641	12.1423	5.10185	7.15e-35	3.16e-33	up	NA	lactate/malate dehydrogenase, putative, expressed
LOC_Os03g13520	448.319	300.803	437.035	4.40665	5.51543	4.68734	395.386	4.86981	6.13289	8.35e-35	3.67e-33	up	NA	endonuclease/exonuclease/phosphatase family domain containing protein, expressed
LOC_Os09g31300	1244.73	1096.75	1003.46	144.318	152.856	175.307	1114.98	157.494	2.80347	1.11e-34	4.77e-33	up	bHLH	helix-loop-helix DNA-binding domain containing protein, expressed
LOC_Os06g37364	480.826	361.64	543.877	7.71164	9.45502	18.7494	462.114	11.972	5.14977	1.12e-34	4.8e-33	up	D35|OsKOS3|OsKO2	cytochrome P450, putative, expressed
LOC_Os04g54590	1177.01	920.999	806.42	16.5249	49.6389	7.49975	968.142	24.5545	5.15561	1.18e-34	5.06e-33	up	OsPROPEP1	expressed protein
LOC_Os03g54000	1690.34	1412.76	1551.1	261.094	186.737	269.991	1551.4	239.274	2.6833	2.3e-34	9.77e-33	up	OPT|OsOPT7	oligopeptide transporter, putative, expressed
LOC_Os02g06910	856.005	488.383	893.935	46.2698	44.9114	24.3742	746.107	38.5185	4.21368	3.48e-34	1.46e-32	up	ARF6A	auxin response factor 6, putative, expressed
LOC_Os03g61960	1028.02	995.355	1357.81	158.639	155.22	146.245	1127.06	153.368	2.85996	5.25e-34	2.18e-32	up	FD3	2Fe-2S iron-sulfur cluster binding domain containing protein, expressed
LOC_Os06g05880	11092.8	8868.63	10475.9	3053.81	2913.72	3058.96	10145.8	3008.83	1.74932	6.14e-34	2.55e-32	up	PRF2	profilin domain containing protein, expressed
LOC_Os05g47860	417.167	321.082	466.027	1.10166	6.30335	5.62481	401.425	4.34327	6.25312	7.26e-34	3.01e-32	up	NA	expressed protein
LOC_Os03g05390	2046.56	1645.97	2076.72	276.517	393.171	295.303	1923.08	321.664	2.56362	9.87e-34	4.06e-32	up	Z3	Citrate transporter protein, putative, expressed
LOC_Os01g70110	396.85	537.39	431.129	1.10166	0.787919	8.43722	455.123	3.44227	6.77478	1.15e-33	4.72e-32	up	ONAC041|ONAC050	No apical meristem protein, putative, expressed
LOC_Os02g07960	732.751	603.297	842.929	58.3881	39.3959	21.5618	726.326	39.7819	4.13798	2.16e-33	8.76e-32	up	NA	STRUBBELIG-RECEPTOR FAMILY 3 precursor, putative, expressed
LOC_Os07g43770	376.534	528.941	397.841	5.50831	14.1825	14.9995	434.439	11.5634	5.0846	2.28e-33	9.2e-32	up	NA	expressed protein
LOC_Os06g47640	10946.6	9164.36	9753.28	170.758	44.9114	140.62	9954.74	118.763	6.17192	3.54e-33	1.41e-31	up	OsCML29	OsCML29 - Calmodulin-related calcium sensor protein, expressed
LOC_Os05g03934	510.623	713.141	466.564	8.8133	19.698	1.87494	563.443	10.1287	5.59873	4.15e-33	1.65e-31	up	NA	expressed protein
LOC_Os01g51540	605.434	270.385	502.536	11.0166	3.93959	3.74987	459.452	6.23536	6.04946	5.23e-33	2.08e-31	up	NA	cytidine/deoxycytidylate deaminase, putative, expressed
LOC_Os04g57760	1087.61	1480.36	1077.55	112.37	178.07	144.37	1215.18	144.936	3.03653	6.15e-33	2.44e-31	up	NA	expressed protein
LOC_Os08g35740	778.802	772.287	882.66	84.828	48.851	85.3097	811.25	72.9962	3.44588	7.78e-33	3.08e-31	up	OsOPR7|OG1	12-oxophytodienoate reductase, putative, expressed
LOC_Os01g54920	5870.13	5294.48	5467.77	1723	1597.9	1759.63	5544.13	1693.51	1.70674	1.25e-32	4.9e-31	up	NA	heat- and acid-stable phosphoprotein, putative, expressed
LOC_Os04g31804	541.775	365.02	396.767	0	3.93959	10.3122	434.521	4.75058	6.24781	2.24e-32	8.77e-31	up	OsMADS64	OsMADS64 - MADS-box family gene with M-alpha type-box, expressed
LOC_Os01g59790	3773.46	4114.92	3677.75	835.06	1096.78	990.904	3855.38	974.249	1.97616	2.41e-32	9.42e-31	up	OsARFA1a	ADP-ribosylation factor, putative, expressed
LOC_Os02g39910	513.332	493.453	406.431	9.91496	25.2134	11.2496	471.072	15.4593	4.79498	2.65e-32	1.03e-30	up	B4-BTB1	B4-BTB1 - Bric-a-Brac, Tramtrack, Broad Complex BTB domain with B4 subfamily conserved sequence, expressed
LOC_Os07g09420	614.915	493.453	413.411	25.3382	14.9705	6.56228	507.26	15.6237	4.92703	2.68e-32	1.04e-30	up	NA	ATPase, putative, expressed
LOC_Os02g01220	792.346	888.891	1031.38	57.2864	32.3047	89.0595	904.206	59.5502	3.87736	3.38e-32	1.3e-30	up	OsHAC1;1	rhodanese-like domain containing protein, putative, expressed
LOC_Os09g33559	708.371	718.21	556.763	52.8798	48.063	69.3727	661.115	56.7718	3.50132	5.75e-32	2.19e-30	up	NA	proline-rich family protein, putative, expressed
LOC_Os05g46845	1785.15	1823.41	1685.86	381.175	289.166	240.929	1764.81	303.757	2.52546	7.98e-32	3.03e-30	up	NA	expressed protein
LOC_Os01g59130	409.04	583.018	477.302	27.5416	33.0926	28.1241	489.787	29.5861	3.98332	1.95e-31	7.26e-30	up	NA	proline-rich family protein, putative, expressed
LOC_Os08g33750	574.282	435.996	468.175	8.8133	0.787919	15.937	492.817	8.51273	5.70525	6.26e-31	2.27e-29	up	G2-like	myb-like DNA-binding domain containing protein, expressed
LOC_Os05g08554	5955.46	6477.41	6486.26	1312.08	1805.91	1105.28	6306.38	1407.75	2.15328	6.35e-31	2.3e-29	up	CDT5	expressed protein
LOC_Os03g19350	617.624	381.919	290.999	4.40665	1.57584	9.37469	430.18	5.11906	6.18159	7.07e-31	2.55e-29	up	OsLonP1	OsLonP1 - Putative Lon protease homologue, expressed
LOC_Os05g38040	86061	67792.3	72527.4	25680.9	23758.1	20986.2	75460.2	23475	1.68011	8.38e-31	3.01e-29	up	NA	expressed protein
LOC_Os02g49700	4813.67	4579.65	3889.29	1247.08	1318.98	1199.96	4427.54	1255.34	1.81188	1.25e-30	4.45e-29	up	HOX16	homeobox associated leucine zipper, putative, expressed
LOC_Os01g70170	3224.92	2817.07	3147.83	777.774	709.915	888.72	3063.27	792.136	1.9449	2.3e-30	8.1e-29	up	NA	transaldolase, putative, expressed
LOC_Os10g06630	698.89	522.181	658.773	7.71164	39.3959	17.8119	626.615	21.6398	4.71866	3.75e-30	1.31e-28	up	CYP18-4	peptidyl-prolyl cis-trans isomerase, putative, expressed
LOC_Os02g42020	1109.28	1012.25	915.41	30.8465	90.6106	92.8094	1012.32	71.4222	3.76171	4.5e-30	1.56e-28	up	NA	expressed protein
LOC_Os05g49890	47232	39133.2	37647.8	12384.9	14664	12129.9	41337.6	13059.6	1.65772	1.78e-29	5.97e-28	up	OsRAN2	ras-related protein, putative, expressed
LOC_Os03g46570	371.116	457.965	423.612	16.5249	23.6376	26.2491	417.564	22.1372	4.1551	1.84e-29	6.14e-28	up	SIP31	protein binding protein, putative, expressed
LOC_Os07g12890	1420.81	1612.17	1915.65	58.3881	175.706	177.182	1649.54	137.092	3.53812	2.89e-29	9.61e-28	up	OsZIP8	metal cation transporter, putative, expressed
LOC_Os10g34730	395.496	359.95	435.424	1.10166	2.36376	1.87494	396.957	1.78012	7.34691	3.41e-29	1.13e-27	up	NA	GEM, putative, expressed
LOC_Os01g45990	716.498	559.359	675.954	51.7781	70.1248	35.6238	650.604	52.5089	3.57915	3.8e-29	1.26e-27	up	OsAKT1	potassium channel AKT1, putative, expressed
LOC_Os05g42424	1778.38	2054.93	2542.75	402.107	475.115	473.422	2125.35	450.214	2.22808	1.31e-28	4.24e-27	up	NA	ubiquitin family protein, putative, expressed
LOC_Os02g01332	671.801	836.504	615.822	67.2014	85.0952	48.7484	708.042	67.015	3.35599	1.33e-28	4.28e-27	up	NA	ribosomal protein L6, putative, expressed
LOC_Os11g47460	562.092	309.253	582.534	2.20332	0	2.81241	484.626	1.67191	7.77795	1.49e-28	4.8e-27	up	MYB	MYB family transcription factor, putative, expressed
LOC_Os02g54780	716.498	841.574	400.526	44.0665	45.6993	47.8109	652.866	45.8589	3.77025	1.8e-28	5.74e-27	up	NA	CYPRO4, putative, expressed
LOC_Os06g18990	398.205	370.09	506.294	19.8299	3.15167	7.49975	424.863	10.1604	5.28045	4.61e-28	1.44e-26	up	NA	embryogenesis transmembrane protein, putative, expressed
LOC_Os05g49200	1584.69	1177.86	1679.95	273.212	293.106	222.18	1480.84	262.833	2.47922	4.74e-28	1.48e-26	up	Oryzasin	aspartic proteinase oryzasin-1 precursor, putative, expressed
LOC_Os08g02070	2939.13	2730.89	2791.33	706.166	751.674	877.471	2820.45	778.437	1.85036	4.74e-28	1.48e-26	up	OsMADS26	OsMADS26 - MADS-box family gene with MIKCc type-box, expressed
LOC_Os02g44870	1002.28	1228.56	815.547	68.3031	63.0335	137.808	1015.46	89.7148	3.45541	4.95e-28	1.53e-26	up	OsDhn1|OsLip9	dehydrin, putative, expressed
LOC_Os03g18770	3754.5	3869.89	2972.27	792.095	1021.14	854.034	3532.22	889.091	1.98015	5.59e-28	1.72e-26	up	NA	wound-induced protein WI12, putative, expressed
LOC_Os02g52430	4217.72	3548.8	3929.02	1175.47	1144.06	1260.9	3898.51	1193.48	1.70289	7.26e-28	2.24e-26	up	NA	regulator of ribonuclease, putative, expressed
LOC_Os03g18400	1022.6	1154.21	934.739	118.98	190.676	150.932	1037.18	153.529	2.72811	2.44e-27	7.39e-26	up	NA	expressed protein
LOC_Os01g02150	713.789	638.785	661.995	60.5914	93.7623	57.1856	671.523	70.5131	3.20835	2.78e-27	8.41e-26	up	SIP34	sulfated surface glycoprotein 185 precursor, putative, expressed
LOC_Os02g26210	952.17	802.706	830.581	153.131	127.643	134.058	861.819	138.277	2.62223	3.26e-27	9.83e-26	up	FPFL3	flowering promoting factor-like 1, putative, expressed
LOC_Os04g22900	277.66	305.873	301.2	6.60997	7.87919	2.81241	294.911	5.76719	5.47801	3.48e-27	1.05e-25	up	NA	jasmonate-induced protein, putative, expressed
LOC_Os07g18990	544.484	850.023	1155.94	72.7097	25.2134	55.3107	850.149	51.0779	3.9994	4.04e-27	1.21e-25	up	OsLTPd4	LTPL40 - Protease inhibitor/seed storage/LTP family protein precursor, expressed
LOC_Os12g34510	586.472	596.537	364.553	17.6266	29.9409	39.3737	515.854	28.9804	4.06661	4.07e-27	1.22e-25	up	CCAAT	Core histone H2A/H2B/H3/H4 domain containing protein, putative, expressed
LOC_Os06g02420	778.802	873.682	770.985	82.6247	70.9127	127.496	807.823	93.6777	3.0768	5.03e-27	1.5e-25	up	NA	ATOZI1, putative, expressed
LOC_Os05g45450	268.179	331.222	402.136	6.60997	5.51543	14.062	333.846	8.72915	5.11148	5.85e-27	1.73e-25	up	Dfu584	DUF584 domain containing protein, putative, expressed
LOC_Os03g58330	914.246	730.04	863.868	91.438	25.2134	42.1861	836.051	52.9458	3.92873	1.15e-26	3.34e-25	up	bHLH	BHLH transcription factor, putative, expressed
LOC_Os11g40590	847.878	981.836	1080.24	142.114	64.6093	115.309	969.984	107.344	3.14872	1.33e-26	3.85e-25	up	NA	DUF1399 containing protein, putative, expressed
LOC_Os12g17090	429.357	354.88	423.075	22.0332	31.5167	18.7494	402.438	24.0998	3.98072	1.72e-26	4.96e-25	up	NA	stripe rust resistance protein Yr10, putative, expressed
LOC_Os02g07260	1403.2	1272.5	1643.98	183.978	310.44	230.617	1439.89	241.678	2.55363	2.1e-26	6.03e-25	up	OsPgk2	phosphoglycerate kinase protein, putative, expressed
LOC_Os09g17610	564.801	331.222	584.145	0	0	3.74987	493.389	1.24996	8.04604	2.88e-26	8.2e-25	up	NA	RING finger protein, putative, expressed
LOC_Os12g39220	390.078	527.251	466.027	38.5582	15.7584	15.937	461.119	23.4178	4.23284	3.68e-26	1.04e-24	up	ZOS12-08	ZOS12-08 - C2H2 zinc finger protein, expressed
LOC_Os04g36040	579.699	297.424	333.95	18.7283	11.8188	19.6868	403.691	16.7446	4.49489	4.77e-26	1.34e-24	up	NA	peptide transporter PTR2, putative, expressed
LOC_Os03g17690	2704.81	2992.82	3403.93	388.887	762.705	450.922	3033.86	534.171	2.48623	5.74e-26	1.6e-24	up	OsAPX1|APXa	OsAPx1 - Cytosolic Ascorbate Peroxidase encoding gene 1-8, expressed
LOC_Os04g57200	4284.09	4361.65	3657.88	280.924	744.583	689.977	4101.21	571.828	2.81445	5.96e-26	1.66e-24	up	NA	heavy metal transport/detoxification protein, putative, expressed
LOC_Os01g40200	532.294	491.763	470.322	25.3382	35.4563	8.43722	498.126	23.0773	4.32639	6.51e-26	1.8e-24	up	NA	XIK, putative, expressed
LOC_Os12g43340	4622.7	2942.13	3210.11	16.5249	53.5785	74.9975	3591.65	48.367	5.94955	6.63e-26	1.83e-24	up	OsADF11	actin-depolymerizing factor, putative, expressed
LOC_Os04g46350	386.015	351.501	365.09	5.50831	13.3946	21.5618	367.535	13.4882	4.63263	7.66e-26	2.11e-24	up	HOX17	homeobox associated leucine zipper, putative, expressed
LOC_Os12g09720	436.129	427.546	403.21	1.10166	0.787919	1.87494	422.295	1.25484	7.85654	7.68e-26	2.11e-24	up	NA	dirigent, putative, expressed
LOC_Os11g25160	707.017	486.693	697.43	34.1515	6.30335	35.6238	630.38	25.3596	4.5442	9.99e-26	2.73e-24	up	NA	tropinone reductase 2, putative, expressed
LOC_Os06g14370	231.609	461.345	406.968	2.20332	11.8188	11.2496	366.641	8.42391	5.23155	1.13e-25	3.09e-24	up	NA	caleosin related protein, putative, expressed
LOC_Os01g54700	303.394	317.702	300.663	14.3216	8.6671	14.062	307.253	12.3502	4.53949	1.27e-25	3.46e-24	up	NA	retrotransposon protein, putative, unclassified, expressed
LOC_Os05g40960	358.926	302.493	374.755	0	0.787919	9.37469	345.391	3.38754	6.34928	1.39e-25	3.77e-24	up	G2-like	Myb transcription factor, putative, expressed
LOC_Os02g45170	1185.13	968.317	809.105	168.554	98.4898	134.995	987.518	134.013	2.85766	1.86e-25	4.97e-24	up	NA	helix-loop-helix DNA-binding protein, putative, expressed
LOC_Os12g41390	1457.38	1558.09	1765.32	307.364	301.773	164.057	1593.6	257.731	2.60827	2.51e-25	6.64e-24	up	HMT4	homocysteine S-methyltransferase protein, putative, expressed
LOC_Os08g02080	2443.41	2644.7	2228.66	641.168	576.756	748.1	2438.92	655.341	1.88764	2.77e-25	7.3e-24	up	SDH6	rickettsia 17 kDa surface antigen family protein, expressed
LOC_Os05g14010	616.269	561.049	515.959	0	0.787919	1.87494	564.426	0.887619	8.54806	3e-25	7.91e-24	up	OsbHLH073	ethylene-responsive protein related, putative, expressed
LOC_Os02g07490	307.457	400.508	336.635	20.9316	14.1825	7.49975	348.2	14.2046	4.51585	3.14e-25	8.26e-24	up	NA	glyceraldehyde-3-phosphate dehydrogenase, putative, expressed
LOC_Os03g49620	1563.02	1406	1222.52	268.806	183.585	298.115	1397.18	250.169	2.46525	3.24e-25	8.52e-24	up	TMS10L	BRASSINOSTEROID INSENSITIVE 1-associated receptor kinase 1 precursor, putative, expressed
LOC_Os01g74410	380.597	217.998	680.249	13.2199	1.57584	4.68734	426.281	6.49438	5.8517	3.5e-25	9.16e-24	up	OsMYB48-1	MYB family transcription factor, putative, expressed
LOC_Os08g03400	311.521	341.361	347.91	8.8133	0	0.937469	333.597	3.25026	6.4822	3.51e-25	9.17e-24	up	NA	expressed protein
LOC_Os04g07280	498.433	282.214	342.004	1.10166	0	3.74987	374.217	1.61718	7.4062	4.24e-25	1.1e-23	up	NA	AGAP002737-PA, putative, expressed
LOC_Os07g09310	544.484	581.328	231.403	9.91496	21.2738	5.62481	452.405	12.2712	5.01727	7.18e-25	1.84e-23	up	TRXH5	thioredoxin, putative, expressed
LOC_Os04g43070	3898.07	2965.79	3352.93	51.7781	33.0926	117.184	3405.59	67.3514	5.45178	1.28e-24	3.25e-23	up	OsAMT1;1|OsAMT1.1	ammonium transporter protein, putative, expressed
LOC_Os08g44350	658.257	758.768	787.629	113.471	127.643	99.3717	734.885	113.495	2.67086	1.29e-24	3.26e-23	up	OHP1	histidine-containing phosphotransfer protein, putative, expressed
LOC_Os05g47446	2546.34	2083.65	1945.72	441.767	612.213	419.986	2191.91	491.322	2.14332	1.93e-24	4.85e-23	up	OsPDCD5	expressed protein
LOC_Os04g53810	1009.06	858.473	1083.46	83.7263	170.978	83.4347	983.663	112.713	3.08319	1.97e-24	4.95e-23	up	NA	leucoanthocyanidin reductase, putative, expressed
LOC_Os02g28074	288.495	248.416	282.408	3.30499	0.787919	6.56228	273.107	3.55173	6.02007	2.65e-24	6.6e-23	up	OsXrn4-L	XRN 5-3 exonuclease N-terminus family protein, expressed
LOC_Os06g10510	1357.15	997.045	830.044	1.10166	0	0.937469	1061.41	0.67971	9.73425	2.67e-24	6.64e-23	up	NA	oxidoreductase/ transition metal ion binding protein, putative, expressed
LOC_Os02g06890	770.675	799.326	774.206	98.048	133.158	141.558	781.402	124.255	2.62685	2.93e-24	7.28e-23	up	NA	OTU-like cysteine protease family protein, putative, expressed
LOC_Os05g05060	2790.14	2658.22	3376.55	34.1515	16.5463	75.935	2941.64	42.2109	5.85641	3.6e-24	8.89e-23	up	NA	expressed protein
LOC_Os12g19304	585.117	626.955	525.623	9.91496	50.4268	30.9365	579.232	30.4261	4.13652	6.29e-24	1.54e-22	up	NA	Fe-S metabolism associated domain containing protein, expressed
LOC_Os05g10940	407.686	272.075	251.805	0	6.30335	9.37469	310.522	5.22601	5.60996	7.54e-24	1.84e-22	up	OsZIP7a	metal cation transporter, putative, expressed
LOC_Os07g01660	345.382	422.477	338.782	7.71164	8.6671	25.3117	368.88	13.8968	4.6003	7.66e-24	1.87e-22	up	NA	dirigent, putative, expressed
LOC_Os03g05280	934.562	623.576	806.957	39.6598	18.1221	81.5598	788.365	46.4473	4.0081	7.83e-24	1.91e-22	up	OsRab18B2	ras-related protein, putative, expressed
LOC_Os08g43490	342.673	351.501	254.489	16.5249	17.3342	10.3122	316.221	14.7238	4.31568	8.31e-24	2.02e-22	up	OsDjC66	heat shock protein DnaJ, putative, expressed
LOC_Os10g36200	652.839	319.392	542.267	18.7283	29.153	4.68734	504.833	17.5229	4.70084	8.33e-24	2.02e-22	up	NA	heavy metal-associated domain containing protein, expressed
LOC_Os09g36580	958.942	863.542	1146.81	41.8632	23.6376	112.496	989.766	59.3323	3.98215	8.56e-24	2.07e-22	up	NA	thaumatin, putative, expressed
LOC_Os12g09300	326.42	351.501	228.718	11.0166	1.57584	2.81241	302.213	5.13496	5.70665	8.55e-24	2.07e-22	up	AAP10B	amino acid transporter, putative, expressed
LOC_Os01g37950	1315.16	1607.1	1373.38	311.77	341.957	378.737	1431.88	344.155	2.04453	1e-23	2.43e-22	up	AGP14	expressed protein
LOC_Os12g02250	1049.69	670.893	984.133	161.944	121.339	111.559	901.572	131.614	2.75399	1.7e-23	4.07e-22	up	OsWNK8	STE_PAK_Ste20_Slob_Wnk.3 - STE kinases include homologs to sterile 7, sterile 11 and sterile 20 from yeast, expressed
LOC_Os10g41260	10767.8	9128.88	8996.26	2950.25	3581.88	2474.92	9630.97	3002.35	1.67528	1.98e-23	4.73e-22	up	OsMYBS2	MYB family transcription factor, putative, expressed
LOC_Os02g10290	587.826	395.438	748.972	38.5582	64.6093	45.936	577.412	49.7012	3.47915	2.06e-23	4.9e-22	up	OsHMA4	copper-transporting ATPase, putative, expressed
LOC_Os05g44340	448.319	285.594	370.459	15.4233	3.93959	18.7494	368.124	12.7041	4.74032	2.19e-23	5.22e-22	up	HSP101|OsClpB-cyt|HSP100	heat shock protein 101, putative, expressed
LOC_Os03g56900	1183.78	1196.45	1151.11	301.856	287.59	278.428	1177.11	289.291	2.01429	2.31e-23	5.47e-22	up	NA	reticulon domain containing protein, putative, expressed
LOC_Os01g68269	4760.85	5500.65	5364.14	73.8114	29.153	149.058	5208.55	84.0073	5.69738	3.34e-23	7.87e-22	up	NA	expressed protein
LOC_Os03g41438	361.635	503.592	552.468	0	0	2.81241	472.565	0.937469	8.27274	3.86e-23	9.03e-22	up	OsSRP-FRS|OrysaZxb	serpin domain containing protein, putative, expressed
LOC_Os12g40510	451.028	371.779	507.905	30.8465	37.0322	49.6858	443.571	39.1882	3.44585	4.85e-23	1.13e-21	up	OsCBL2	calcineurin B, putative, expressed
LOC_Os01g57570	1890.8	1750.74	1936.05	457.19	584.636	484.671	1859.2	508.832	1.86022	5e-23	1.16e-21	up	NA	NADPH-dependent FMN reductase domain containing protein, expressed
LOC_Os03g22820	373.825	317.702	366.701	0	3.15167	0	352.743	1.05056	7.61218	5.11e-23	1.18e-21	up	NA	expressed protein
LOC_Os06g03660	828.916	763.838	723.738	69.4047	88.2469	138.745	772.164	98.799	2.93052	5.26e-23	1.21e-21	up	PEX11-5	peroxisomal biogenesis factor 11, putative, expressed
LOC_Os12g06870	304.749	329.532	209.39	4.40665	11.8188	8.43722	281.223	8.22088	4.90037	5.25e-23	1.21e-21	up	OsNucAP2	OsNucAP2 - Putative Nucleoporin Autopeptidase homologue, expressed
LOC_Os12g34054	1989.67	1578.37	2265.17	417.53	310.44	495.921	1944.4	407.964	2.2407	5.27e-23	1.21e-21	up	NA	mitochondrial ribosomal protein S3, putative, expressed
LOC_Os05g45020	354.863	267.005	389.251	11.0166	0	8.43722	337.04	6.48461	5.52825	5.89e-23	1.35e-21	up	C3H37	zinc finger/CCCH transcription factor, putative, expressed
LOC_Os07g36800	912.891	613.436	915.947	101.353	85.8831	140.62	814.092	109.285	2.86909	7.15e-23	1.64e-21	up	NA	UPF0041 domain containing protein, putative, expressed
LOC_Os07g46350	530.94	498.522	476.765	35.2532	30.7288	64.6853	502.076	43.5558	3.47199	8.35e-23	1.91e-21	up	OsSCP40	OsSCP40 - Putative Serine Carboxypeptidase homologue, expressed
LOC_Os03g06220	428.002	997.045	403.747	26.4399	17.3342	47.8109	609.598	30.5283	4.21826	1e-22	2.28e-21	up	OsRH38	DEAD-box ATP-dependent RNA helicase, putative, expressed
LOC_Os05g44570	2834.84	1644.28	1993.5	13.2199	55.1543	18.7494	2157.54	29.0412	5.90697	1.01e-22	2.3e-21	up	PHP3	histidine-containing phosphotransfer protein, putative, expressed
LOC_Os08g10250	338.61	366.71	359.185	14.3216	30.7288	15.937	354.835	20.3291	4.0178	1.03e-22	2.34e-21	up	NA	SHR5-receptor-like kinase, putative, expressed
LOC_Os02g48150	537.712	557.669	393.546	18.7283	7.87919	40.3112	496.309	22.3062	4.36853	1.16e-22	2.64e-21	up	NA	expressed protein
LOC_Os05g44210	253.28	312.633	448.846	7.71164	18.1221	17.8119	338.253	14.5486	4.40577	1.2e-22	2.72e-21	up	OsTPS1	trehalose-6-phosphate synthase, putative, expressed
LOC_Os01g07730	241.09	278.835	240.53	7.71164	5.51543	0.937469	253.485	4.72151	5.52664	1.3e-22	2.93e-21	up	PPT3	phosphate/phosphoenolpyruvate translocator-related protein, putative, expressed
LOC_Os03g06170	391.433	206.169	304.958	2.20332	1.57584	0.937469	300.853	1.57221	7.10541	1.4e-22	3.14e-21	up	NA	hsp20/alpha crystallin family protein, putative, expressed
LOC_Os04g40190	1139.08	1199.83	1216.07	265.501	136.31	135.933	1185	179.248	2.70373	1.46e-22	3.27e-21	up	NA	circumsporozoite protein, putative, expressed
LOC_Os11g07600	264.115	275.455	556.226	0	7.09127	13.1246	365.265	6.73861	5.49476	1.54e-22	3.45e-21	up	OsABCG27	ABC-2 type transporter domain containing protein, expressed
LOC_Os05g02754	246.508	312.633	243.752	6.60997	1.57584	0	267.631	2.7286	6.34689	1.85e-22	4.11e-21	up	NA	expressed protein
LOC_Os12g32360	616.269	552.599	840.782	61.6931	96.1261	44.9985	669.883	67.6059	3.25804	1.88e-22	4.18e-21	up	NA	expressed protein
LOC_Os09g14610	279.014	245.036	511.663	11.0166	18.91	8.43722	345.238	12.788	4.60632	1.97e-22	4.38e-21	up	OsDCL2b	DCL2, putative, expressed
LOC_Os03g62270	4874.62	2617.67	3045.82	124.488	63.8214	36.5613	3512.7	74.9568	5.33502	2.22e-22	4.92e-21	up	NA	MATE efflux family protein, putative, expressed
LOC_Os09g35690	765.257	709.761	595.956	96.9463	70.9127	118.121	690.325	95.3267	2.82735	2.36e-22	5.22e-21	up	NA	zinc RING finger protein, putative, expressed
LOC_Os09g35940	755.776	615.126	524.012	96.9463	54.3664	71.2476	631.638	74.1868	3.05687	2.37e-22	5.22e-21	up	CYP76M7	cytochrome P450, putative, expressed
LOC_Os02g16540	310.166	223.068	316.77	1.10166	2.36376	0.937469	283.335	1.46763	7.04769	2.63e-22	5.79e-21	up	WRKY39	WRKY39, expressed
LOC_Os08g26850	1061.88	961.557	1443.18	80.4214	185.161	59.998	1155.54	108.527	3.3549	2.79e-22	6.14e-21	up	NA	plant protein of unknown function domain containing protein, expressed
LOC_Os02g43540	288.495	250.106	250.194	7.71164	9.45502	14.062	262.932	10.4096	4.52264	3.14e-22	6.88e-21	up	NA	retrotransposon protein, putative, unclassified, expressed
LOC_Os07g10630	307.457	261.936	255.563	1.10166	0.787919	2.81241	274.985	1.56733	6.98833	3.49e-22	7.63e-21	up	NA	expressed protein
LOC_Os05g11780	600.016	589.777	799.441	89.2347	82.7315	113.434	663.078	95.1333	2.77528	4.15e-22	9.04e-21	up	NA	mitochondrial carrier protein, putative, expressed
LOC_Os01g52230	581.054	270.385	156.774	1.10166	0.787919	5.62481	336.071	2.5048	6.64055	4.84e-22	1.05e-20	up	OsACP1	phosphoethanolamine/phosphocholine phosphatase, putative, expressed
LOC_Os08g10630	574.282	459.655	640.519	31.9482	15.7584	59.998	558.152	35.9015	3.88351	7.72e-22	1.66e-20	up	OsZIP4	metal cation transporter, putative, expressed
LOC_Os03g15270	379.243	241.657	440.256	6.60997	8.6671	23.4367	353.718	12.9046	4.63202	7.82e-22	1.67e-20	up	GID1L2	gibberellin receptor GID1L2, putative, expressed
LOC_Os05g44270	1149.92	1226.87	917.021	154.233	206.435	249.367	1097.94	203.345	2.4096	9.64e-22	2.05e-20	up	OsVQ21	VQ domain containing protein, putative, expressed
LOC_Os01g67490	931.853	630.335	706.557	122.285	100.854	134.995	756.249	119.378	2.63948	1.12e-21	2.37e-20	up	NA	OTU-like cysteine protease family protein, putative, expressed
LOC_Os12g18410	384.66	493.453	324.286	26.4399	40.1838	20.6243	400.8	29.0827	3.69987	1.37e-21	2.88e-20	up	MIR	expressed protein
LOC_Os07g39680	4821.8	4133.51	3982.17	638.964	880.105	1325.58	4312.49	948.217	2.17025	1.38e-21	2.9e-20	up	NA	UV-induced protein uvi15, putative, expressed
LOC_Os07g01090	345.382	424.167	368.312	1.10166	0	1.87494	379.287	0.9922	7.96228	1.69e-21	3.55e-20	up	PROT3	transmembrane amino acid transporter protein, putative, expressed
LOC_Os11g02300	539.066	510.352	663.069	55.0831	17.3342	9.37469	570.829	27.264	4.29474	2.19e-21	4.58e-20	up	OsWNK7	CPuORF36 - conserved peptide uORF-containing transcript, expressed
LOC_Os10g08550	5110.29	4599.93	4726.85	1215.13	1820.88	1474.64	4812.36	1503.55	1.67091	2.78e-21	5.77e-20	up	OsEE1|OsEno4	enolase, putative, expressed
LOC_Os10g28970	239.736	256.866	319.454	0	0.787919	8.43722	272.018	3.07505	6.1104	3.24e-21	6.68e-20	up	OsSTA244	BTB6 - Bric-a-Brac, Tramtrack, Broad Complex BTB domain, expressed
LOC_Os01g04930	666.384	785.807	743.066	77.1164	127.643	54.3732	731.752	86.3775	3.03605	3.31e-21	6.81e-20	up	MYB	MYB family transcription factor, putative, expressed
LOC_Os03g06520	479.471	545.84	408.579	39.6598	40.1838	11.2496	477.963	30.3644	3.8881	3.98e-21	8.18e-20	up	SULTR3;2	sulfate transporter, putative, expressed
LOC_Os03g56790	2175.23	1892.7	1761.56	409.818	594.879	521.233	1943.16	508.643	1.92125	4.02e-21	8.26e-20	up	OsADF2	actin-depolymerizing factor, putative, expressed
LOC_Os01g34790	5714.37	3810.74	5355.02	50.6765	29.153	130.308	4960.04	70.0459	5.83449	4.05e-21	8.32e-20	up	NA	expressed protein
LOC_Os09g37330	310.166	130.123	332.877	4.40665	1.57584	4.68734	257.722	3.55661	5.90377	4.35e-21	8.89e-20	up	SAUR39	OsSAUR39 - Auxin-responsive SAUR gene family member, expressed
LOC_Os04g56100	17030.7	13953.6	16924.1	6684.89	6173.34	6333.54	15969.4	6397.26	1.3168	4.61e-21	9.42e-20	up	NA	one cut domain family member 3, putative, expressed
LOC_Os04g57700	528.231	501.902	459.047	77.1164	60.6697	51.5608	496.394	63.1156	2.94145	4.78e-21	9.74e-20	up	NA	expressed protein
LOC_Os03g03180	1312.45	1385.72	1372.31	172.961	174.918	340.301	1356.83	229.393	2.54054	4.84e-21	9.85e-20	up	NA	uncharacterized Cys-rich domain containing protein, putative, expressed
LOC_Os05g37470	698.89	390.368	497.704	0	0	0	528.988	0	9.76317	4.88e-21	9.92e-20	up	OsAUX1	transmembrane amino acid transporter protein, putative, expressed
LOC_Os04g42520	3134.17	3499.8	3626.21	547.526	1058.17	830.597	3420.06	812.099	2.06026	5.09e-21	1.03e-19	up	OsAPT2	phosphoribosyl transferase, putative, expressed
LOC_Os04g46860	816.726	407.268	498.241	71.6081	50.4268	48.7484	574.078	56.9277	3.28661	6.59e-21	1.33e-19	up	OsSCL6-IIc	scarecrow, putative, expressed
LOC_Os02g42440	1487.17	1133.93	1349.76	360.244	324.622	274.678	1323.62	319.848	2.03825	6.9e-21	1.39e-19	up	NA	GEM, putative, expressed
LOC_Os09g26460	362.989	280.525	302.273	3.30499	17.3342	2.81241	315.262	7.8172	5.07713	8.21e-21	1.65e-19	up	NA	protein binding protein, putative, expressed
LOC_Os05g16670	618.978	535.7	878.365	88.133	28.3651	58.1231	677.681	58.207	3.49217	8.41e-21	1.69e-19	up	NA	SHR5-receptor-like kinase, putative, expressed
LOC_Os11g43390	411.749	263.625	412.337	1.10166	0.787919	0.937469	362.571	0.94235	7.89634	9.04e-21	1.82e-19	up	NA	expressed protein
LOC_Os03g09220	1534.58	1002.11	1094.73	247.874	157.584	250.304	1210.48	218.587	2.45016	1.15e-20	2.3e-19	up	OsBIPP2C1	stage II sporulation protein E, putative, expressed
LOC_Os03g55180	246.508	429.236	272.744	2.20332	13.3946	0.937469	316.163	5.5118	5.50771	1.29e-20	2.58e-19	up	NA	DUF1336 domain containing protein, expressed
LOC_Os04g33590	350.799	449.515	470.322	51.7781	26.7892	38.4362	423.546	39.0012	3.39439	1.32e-20	2.63e-19	up	NA	hydrolase, alpha/beta fold family protein, putative, expressed
LOC_Os05g18730	331.837	273.765	223.886	4.40665	12.6067	14.9995	276.496	10.6709	4.52754	1.55e-20	3.09e-19	up	NA	generative cell specific-1, putative, expressed
LOC_Os12g43810	230.254	219.688	303.347	13.2199	3.93959	4.68734	251.096	7.2823	4.96448	1.69e-20	3.36e-19	up	NA	expressed protein
LOC_Os03g30430	2026.24	1754.12	1639.15	228.044	485.358	322.489	1806.5	345.297	2.36397	1.94e-20	3.84e-19	up	NA	nitrilase-associated protein, putative, expressed
LOC_Os10g03850	224.837	248.416	179.861	1.10166	2.36376	2.81241	217.705	2.09261	6.27477	2.09e-20	4.13e-19	up	OsFbx352	OsFBX352 - F-box domain containing protein, expressed
LOC_Os04g48870	306.103	148.712	281.334	2.20332	0.787919	2.81241	245.383	1.93455	6.58088	2.13e-20	4.2e-19	up	NA	nitrilase-associated protein, putative, expressed
LOC_Os02g33110	716.498	897.34	810.179	71.6081	115.036	156.557	808.006	114.4	2.78392	2.31e-20	4.54e-19	up	OsCIN1	glycosyl hydrolases, putative, expressed
LOC_Os02g13510	1013.12	812.845	1048.56	76.0147	41.7597	154.682	958.175	90.8189	3.34588	2.32e-20	4.55e-19	up	NA	receptor-like protein kinase 5 precursor, putative, expressed
LOC_Os03g53230	6475.57	5382.35	6230.7	1790.2	2260.54	2328.67	6029.54	2126.47	1.49844	2.92e-20	5.73e-19	up	OsATPS	bifunctional 3-phosphoadenosine 5-phosphosulfate synthetase, putative, expressed
LOC_Os06g44420	403.623	420.787	270.06	18.7283	20.4859	2.81241	364.823	14.0089	4.5482	4.23e-20	8.28e-19	up	NA	GDU1, putative, expressed
LOC_Os03g53660	348.091	233.207	160.532	4.40665	0	2.81241	247.277	2.40635	6.35864	4.72e-20	9.22e-19	up	OsMyoXIE	Myosin head domain containing protein, expressed
LOC_Os01g59440	1496.65	1645.97	1539.82	152.029	367.958	288.74	1560.82	269.576	2.50547	4.87e-20	9.5e-19	up	OsLRR1	BRASSINOSTEROID INSENSITIVE 1-associated receptor kinase 1 precursor, putative, expressed
LOC_Os08g04620	5530.17	3756.66	4020.29	1351.74	1498.62	1194.34	4435.71	1348.23	1.71021	4.91e-20	9.57e-19	up	NA	MSP domain containing protein, putative, expressed
LOC_Os07g34070	150.343	292.354	310.327	1.10166	2.36376	8.43722	251.008	3.96755	5.67491	4.93e-20	9.6e-19	up	NA	auxin-induced protein 5NG4, putative, expressed
LOC_Os12g39860	1969.35	1872.42	1999.41	546.425	391.596	615.917	1947.06	517.979	1.90154	5.01e-20	9.75e-19	up	OsAPT1|APRT	phosphoribosyl transferase, putative, expressed
LOC_Os08g36860	167.95	223.068	342.004	0	2.36376	6.56228	244.341	2.97535	5.97936	5.11e-20	9.92e-19	up	OsABA8ox2	cytochrome P450, putative, expressed
LOC_Os08g13920	483.534	457.965	563.742	40.7615	78.0039	44.061	501.747	54.2755	3.15206	5.82e-20	1.13e-18	up	OsXTH8	glycosyl hydrolases family 16, putative, expressed
LOC_Os07g42380	452.382	520.491	474.617	56.1848	67.761	32.8114	482.497	52.2524	3.15469	5.95e-20	1.15e-18	up	NA	RNA recognition motif containing protein, putative, expressed
LOC_Os01g04390	545.839	495.143	446.699	16.5249	18.1221	58.1231	495.893	30.9234	3.90745	6.63e-20	1.28e-18	up	NA	expressed protein
LOC_Os04g01510	708.371	500.212	533.139	100.251	70.1248	80.6223	580.574	83.6661	2.76628	6.98e-20	1.35e-18	up	NA	DUF1295 domain containing protein, putative, expressed
LOC_Os07g07950	415.812	351.501	317.843	35.2532	34.6684	18.7494	361.719	29.557	3.5428	7.09e-20	1.36e-18	up	NA	type I inositol-1,4,5-trisphosphate 5-phosphatase, putative, expressed
LOC_Os01g07780	772.03	1135.62	1036.21	229.146	169.402	196.868	981.286	198.472	2.2896	8.2e-20	1.58e-18	up	NA	embryo-specific 3, putative, expressed
LOC_Os04g01500	258.698	555.979	390.861	23.1349	35.4563	14.062	401.846	24.2178	3.94392	9.13e-20	1.74e-18	up	NA	expressed protein
LOC_Os07g26690	1623.97	1226.87	1143.06	231.349	346.684	300.927	1331.3	292.987	2.16509	1.03e-19	1.96e-18	up	OsPIP2;1; OsPIP2a	aquaporin protein, putative, expressed
LOC_Os01g57560	555.32	359.95	457.437	30.8465	3.15167	3.74987	457.569	12.5827	5.02248	1.09e-19	2.07e-18	up	NA	serine/threonine-protein kinase receptor precursor, putative, expressed
LOC_Os08g43550	2125.11	1179.55	1846.93	432.953	270.256	275.616	1717.2	326.275	2.37816	1.3e-19	2.47e-18	up	JAdMYB5	MYB family transcription factor, putative, expressed
LOC_Os09g37910	1905.69	1845.38	1672.97	547.526	630.335	519.358	1808.02	565.74	1.66749	1.71e-19	3.22e-18	up	NA	HMG1/2, putative, expressed
LOC_Os04g59040	319.647	211.238	367.775	8.8133	2.36376	16.8744	299.554	9.3505	4.83649	1.86e-19	3.49e-18	up	NA	soluble inorganic pyrophosphatase, putative, expressed
LOC_Os03g50860	227.546	278.835	182.008	6.60997	9.45502	11.2496	229.463	9.10487	4.49142	2.84e-19	5.28e-18	up	OHK4	histidine kinase, putative, expressed
LOC_Os08g42000	1848.81	2127.59	2197.52	640.066	534.997	715.289	2057.97	630.117	1.70089	3.34e-19	6.18e-18	up	NA	nuclear transport factor, putative, expressed
LOC_Os01g60020	482.18	370.09	348.447	44.0665	37.0322	17.8119	400.239	32.9702	3.53246	3.66e-19	6.78e-18	up	OsNAC4	NAC domain transcription factor, putative, expressed
LOC_Os07g49520	241.09	285.594	308.716	5.50831	17.3342	17.8119	278.467	13.5515	4.21463	4.41e-19	8.13e-18	up	NA	2-oxoglutarate dehydrogenase E1 component, mitochondrial precursor, putative, expressed
LOC_Os01g59740	834.334	549.22	564.816	90.3363	92.9744	119.996	649.457	101.102	2.65231	4.5e-19	8.29e-18	up	NA	expressed protein
LOC_Os01g50160	372.47	141.952	256.1	4.40665	7.09127	11.2496	256.841	7.58251	4.87529	4.92e-19	9.02e-18	up	MDR8	MDR-like ABC transporter, putative, expressed
LOC_Os01g13030	1095.74	1174.49	1266	336.007	194.616	235.305	1178.74	255.309	2.1941	5.54e-19	1.01e-17	up	OsIAA3	OsIAA3 - Auxin-responsive Aux/IAA gene family member, expressed
LOC_Os03g20900	1013.12	1040.98	1384.66	7.71164	0.787919	14.062	1146.25	7.52053	6.70157	5.8e-19	1.06e-17	up	G2-like	Myb transcription factor, putative, expressed
LOC_Os05g48610	323.711	196.029	169.66	0	4.72751	0.937469	229.8	1.88833	6.35095	6.06e-19	1.1e-17	up	OsEnS-80	expressed protein
LOC_Os09g28600	257.343	204.479	220.665	3.30499	9.45502	0.937469	227.496	4.56583	5.32468	6.11e-19	1.11e-17	up	NA	expressed protein
LOC_Os04g38320	545.839	515.422	456.363	6.60997	42.5476	5.62481	505.874	18.2608	4.59403	6.14e-19	1.12e-17	up	NA	expressed protein
LOC_Os01g03914	285.786	365.02	234.624	16.5249	8.6671	0.937469	295.144	8.70984	4.90293	6.75e-19	1.22e-17	up	OsMTP9	cation efflux family protein, putative, expressed
LOC_Os06g09450	2917.46	3057.04	2506.77	621.338	1019.57	712.476	2827.09	784.46	1.83731	8.98e-19	1.62e-17	up	RSUS2; RSs1;SUS2	sucrose synthase, putative, expressed
LOC_Os04g57890	388.724	243.347	458.511	0	0	0	363.527	0	9.25796	9.05e-19	1.63e-17	up	Stt3a	oligosaccharyl transferase, putative, expressed
LOC_Os03g29240	609.497	628.645	718.369	83.7263	130.794	63.7479	652.17	92.7562	2.77435	1.02e-18	1.83e-17	up	NA	PDI, putative, expressed
LOC_Os10g13550	868.195	807.775	877.828	203.808	188.313	225.93	851.266	206.017	2.03432	1.33e-18	2.38e-17	up	NA	endonuclease/exonuclease/phosphatase family domain containing protein, expressed
LOC_Os04g11390	3796.49	4392.07	5787.76	196.096	40.9718	95.6218	4658.77	110.896	5.1502	1.89e-18	3.36e-17	up	NA	expressed protein
LOC_Os07g40620	1064.59	770.597	878.901	170.758	223.769	202.493	904.696	199.007	2.16589	1.91e-18	3.4e-17	up	NA	saccharopine dehydrogenase, putative, expressed
LOC_Os01g42234	410.395	473.174	405.358	45.1682	7.87919	17.8119	429.642	23.6198	4.09262	1.95e-18	3.47e-17	up	OsBAT1	amino acid permease family protein, putative, expressed
LOC_Os11g32750	585.117	534.011	497.704	1.10166	0	0	538.944	0.367221	9.22714	2.61e-18	4.62e-17	up	NA	hydrolase, NUDIX family, domain containing protein, expressed
LOC_Os06g20370	475.408	231.517	292.072	5.50831	0.787919	17.8119	332.999	8.03605	5.1431	2.66e-18	4.71e-17	up	NA	microtubule associated protein, putative, expressed
LOC_Os04g55710	9319.89	7322.37	5786.68	2317.9	1486.01	2403.67	7476.31	2069.19	1.84285	3.16e-18	5.55e-17	up	ASNASE2	transposon protein, putative, unclassified, expressed
LOC_Os02g25780	284.432	331.222	262.543	12.1183	18.1221	29.0615	292.732	19.7673	3.78511	3.72e-18	6.51e-17	up	NA	expressed protein
LOC_Os04g46750	1729.62	1661.18	1906.52	471.512	430.991	627.167	1765.77	509.89	1.7836	3.8e-18	6.64e-17	up	PGSIP-C2	glycosyl transferase 8 domain containing protein, putative, expressed
LOC_Os02g45870	391.433	588.088	477.302	70.5064	73.2764	47.8109	485.607	63.8646	2.884	3.82e-18	6.66e-17	up	NA	tobamovirus multiplication protein, putative, expressed
LOC_Os01g61900	124.608	273.765	218.517	2.20332	2.36376	0.937469	205.63	1.83485	6.33501	4.24e-18	7.37e-17	up	OsCCT01	CCT motif family protein, expressed
LOC_Os01g69100	517.395	528.941	412.337	81.523	77.216	58.1231	486.224	72.2874	2.71395	5.12e-18	8.86e-17	up	NA	expressed protein
LOC_Os03g61970	1978.83	1657.8	1528.55	386.684	380.565	575.606	1721.73	447.618	1.93064	5.58e-18	9.65e-17	up	RAc3	actin, putative, expressed
LOC_Os06g11310	319.647	412.337	386.029	51.7781	27.5772	25.3117	372.671	34.889	3.36226	6.02e-18	1.04e-16	up	OsSCL3	plastocyanin-like domain containing protein, putative, expressed
LOC_Os12g34108	5379.83	5069.72	3771.71	1445.38	1824.03	1529.95	4740.42	1599.79	1.55939	6.6e-18	1.14e-16	up	NA	ATP synthase protein 9, mitochondrial, putative, expressed
LOC_Os06g05120	2111.57	2183.36	2298.46	763.452	575.181	794.973	2197.8	711.202	1.62184	6.95e-18	1.2e-16	up	OsCDT1|OsCDT2	expressed protein
LOC_Os04g12010	601.37	473.174	299.589	25.3382	21.2738	57.1856	458.044	34.5992	3.63958	8.95e-18	1.53e-16	up	NA	glycosyltransferase, putative, expressed
LOC_Os03g14570	1294.84	1167.73	1347.08	121.183	282.075	274.678	1269.88	225.979	2.46117	9.2e-18	1.57e-16	up	NA	expressed protein
LOC_Os01g13320	173.368	305.873	234.624	11.0166	0.787919	1.87494	237.955	4.55983	5.47906	1e-17	1.71e-16	up	OsPME36	pectinesterase, putative, expressed
LOC_Os04g56160	14606.3	13815	13758	6299.31	6475.12	6886.64	14059.7	6553.69	1.09885	1.01e-17	1.73e-16	up	OSA7	plasma membrane ATPase, putative, expressed
LOC_Os01g20120	1227.12	1125.48	1148.42	210.418	177.282	340.301	1167.01	242.667	2.24672	1.1e-17	1.86e-16	up	NA	expressed protein
LOC_Os04g47420	292.559	125.053	217.98	4.40665	4.72751	0	211.864	3.04472	5.75397	1.15e-17	1.95e-16	up	OsLHT7	transmembrane amino acid transporter protein, putative, expressed
LOC_Os03g12290	3012.27	3220.96	3216.02	129.996	30.7288	34.6863	3149.75	65.1371	5.31389	1.18e-17	1.98e-16	up	GLN1;2|GS1;2|OsGS1;2	glutamine synthetase, catalytic domain containing protein, expressed
LOC_Os08g35160	1580.63	1074.78	1512.44	380.074	394.747	318.739	1389.28	364.52	1.91922	1.19e-17	1.99e-16	up	OsDjC62	heat shock protein DnaJ, putative, expressed
LOC_Os09g21340	274.951	300.803	321.065	13.2199	32.3047	16.8744	298.94	20.7997	3.73285	1.3e-17	2.18e-16	up	NA	nucleobase-ascorbate transporter, putative, expressed
LOC_Os02g39850	497.079	530.631	460.658	57.2864	89.8227	43.1236	496.123	63.4109	2.91642	1.49e-17	2.5e-16	up	OsHCT2	transferase family protein, putative, expressed
LOC_Os07g37100	673.156	653.994	483.208	81.523	121.339	103.122	603.452	101.995	2.52942	1.63e-17	2.74e-16	up	OsENT2	nucleoside transporter, putative, expressed
LOC_Os02g46910	246.508	321.082	317.306	16.5249	3.15167	19.6868	294.965	13.1212	4.36096	1.79e-17	3e-16	up	XTH23	glycosyl hydrolases family 16, putative, expressed
LOC_Os01g37460	209.938	250.106	138.52	3.30499	0.787919	0.937469	199.521	1.67679	6.46273	1.81e-17	3.03e-16	up	SRZ3	zinc finger family protein, putative, expressed
LOC_Os01g10400	199117	163216	175568	74555	87238.3	78043.3	179301	79945.6	1.16254	1.87e-17	3.12e-16	up	OsMTI-3a	expressed protein
LOC_Os08g02120	1902.99	2012.68	2451.47	575.068	605.121	784.661	2122.38	654.95	1.68866	2.47e-17	4.08e-16	up	OsFKII	kinase, pfkB family, putative, expressed
LOC_Os10g31040	620.333	775.667	554.078	95.8446	109.521	43.1236	650.026	82.8296	2.92398	2.58e-17	4.27e-16	up	SIET5	Citrate transporter protein, putative, expressed
LOC_Os02g09490	161.178	199.409	219.054	3.30499	9.45502	4.68734	193.214	5.81578	4.80537	3.36e-17	5.52e-16	up	GH2|OsCAD2	dehydrogenase, putative, expressed
LOC_Os12g05890	211.292	351.501	204.021	0	0	2.81241	255.605	0.937469	7.35431	3.68e-17	6.04e-16	up	NA	expressed protein
LOC_Os02g32009	564.801	366.71	411.264	0	0.787919	0	447.591	0.26264	8.96708	3.69e-17	6.05e-16	up	NA	expressed protein
LOC_Os03g27190	1465.5	1373.89	1223.59	49.5748	8.6671	14.9995	1354.33	24.4138	5.47754	4.11e-17	6.71e-16	up	OsMC8	ICE-like protease p20 domain containing protein, putative, expressed
LOC_Os11g07040	701.599	682.722	810.715	148.724	175.706	181.869	731.679	168.766	2.09962	4.55e-17	7.4e-16	up	OsCPK24|OsCDPK14	CAMK_CAMK_like.43 - CAMK includes calcium/calmodulin depedent protein kinases, expressed
LOC_Os09g31080	517.395	375.159	449.383	29.7449	5.51543	41.2486	447.313	25.503	4.02342	5.01e-17	8.13e-16	up	NA	induced stolen tip protein TUB8, putative, expressed
LOC_Os10g36924	223.482	263.625	228.181	6.60997	18.91	13.1246	238.43	12.8815	4.05734	6.01e-17	9.69e-16	up	OsNIP3;1|DTE1	aquaporin protein, putative, expressed
LOC_Os05g28840	300.685	469.794	322.675	38.5582	21.2738	43.1236	364.385	34.3185	3.34423	6.17e-17	9.93e-16	up	NA	expressed protein
LOC_Os01g62870	334.546	256.866	287.777	1.10166	1.57584	17.8119	293.063	6.8298	5.14997	7.04e-17	1.13e-15	up	AKR4C14|OsI_04428|OsAKR2	oxidoreductase, aldo/keto reductase family protein, putative, expressed
LOC_Os10g39660	161.178	201.099	213.685	1.10166	1.57584	0.937469	191.987	1.20499	6.70144	8.72e-17	1.39e-15	up	NA	expressed protein
LOC_Os05g04510	2842.97	2543.31	3222.46	1033.36	949.442	1163.4	2869.58	1048.73	1.44795	9.36e-17	1.49e-15	up	OsSAMS1	S-adenosylmethionine synthetase, putative, expressed
LOC_Os01g15270	10133.9	10507.8	9819.86	2347.64	3272.23	4315.17	10153.9	3311.68	1.60842	1.06e-16	1.68e-15	up	RAMY	expressed protein
LOC_Os07g38170	4163.54	6190.13	4620.54	976.073	1077.08	1842.13	4991.4	1298.43	1.92889	1.15e-16	1.82e-15	up	OsREM4.1	remorin, putative, expressed
LOC_Os08g09250	10855.8	8432.63	9351.68	3387.61	4357.98	3237.08	9546.71	3660.89	1.37778	1.22e-16	1.91e-15	up	GLYI-11	glyoxalase family protein, putative, expressed
LOC_Os12g41200	127.317	217.998	239.993	2.20332	0	5.62481	195.103	2.60938	5.85731	1.21e-16	1.91e-15	up	NA	KIP1, putative, expressed
LOC_Os06g46770	88262	74066.9	74485.4	33665.7	38493	29628.7	78938.1	33929.1	1.21487	1.25e-16	1.96e-15	up	Ubi1	ubiquitin family protein, putative, expressed
LOC_Os11g02640	316.938	336.291	360.795	39.6598	9.45502	17.8119	338.008	22.3089	3.83717	1.26e-16	1.98e-15	up	NA	expressed protein
LOC_Os05g05460	368.407	175.75	185.23	3.30499	10.2429	0	243.129	4.51598	5.38026	1.28e-16	2.01e-15	up	NA	EF hand family protein, putative, expressed
LOC_Os06g13210	218.065	207.859	159.995	0	2.36376	0.937469	195.306	1.10041	6.73443	1.34e-16	2.09e-15	up	NA	peptide transporter PTR2, putative, expressed
LOC_Os04g37430	287.141	512.042	333.95	2.20332	15.7584	30.9365	377.711	16.2994	4.35462	1.39e-16	2.17e-15	up	SPH	lipoxygenase protein, putative, expressed
LOC_Os04g34230	254.634	182.51	273.818	3.30499	3.15167	15.937	236.987	7.46454	4.77355	1.49e-16	2.32e-15	up	NA	RING-H2 finger protein, putative, expressed
LOC_Os04g45970	322.356	498.522	405.895	37.4565	13.3946	47.8109	408.924	32.8873	3.55895	1.51e-16	2.36e-15	up	OsGDH2	glutamate dehydrogenase protein, putative, expressed
LOC_Os09g13870	2603.23	2739.34	2606.64	599.304	1042.42	676.852	2649.74	772.858	1.76553	1.63e-16	2.53e-15	up	NA	lipid phosphatase protein, putative, expressed
LOC_Os08g10440	303.394	309.253	283.482	25.3382	16.5463	36.5613	298.71	26.1486	3.44088	1.64e-16	2.56e-15	up	NA	NBS-LRR disease resistance protein, putative, expressed
LOC_Os01g09620	1011.77	615.126	735.55	156.436	179.645	123.746	787.48	153.276	2.33612	1.65e-16	2.57e-15	up	OsDOS	zinc finger/CCCH transcription factor, putative, expressed
LOC_Os03g26930	265.47	231.517	288.314	0	14.1825	1.87494	261.767	5.35249	5.2389	1.86e-16	2.88e-15	up	OsSCP13	OsSCP13 - Putative Serine Carboxypeptidase homologue, expressed
LOC_Os02g56280	841.106	856.783	713	150.928	219.041	130.308	803.63	166.759	2.24295	1.87e-16	2.89e-15	up	NA	zinc finger family protein, putative, expressed
LOC_Os03g05270	693.472	452.895	504.684	49.5748	104.005	70.3102	550.35	74.6301	2.83127	1.96e-16	3.02e-15	up	NA	RING finger and CHY zinc finger domain-containing protein 1, putative, expressed
LOC_Os03g16090	327.774	202.789	419.317	1.10166	20.4859	3.74987	316.627	8.44581	4.93231	2.12e-16	3.26e-15	up	NA	LIM domain-containing protein, putative, expressed
LOC_Os02g01210	337.255	317.702	521.328	0	0	0.937469	392.095	0.31249	8.77039	2.18e-16	3.35e-15	up	AAP3	amino acid transporter, putative, expressed
LOC_Os01g44090	157.115	202.789	184.156	0	5.51543	0.937469	181.353	2.15097	5.85882	2.59e-16	3.97e-15	up	NA	X8 domain containing protein, expressed
LOC_Os03g25790	270.888	351.501	348.447	6.60997	28.3651	3.74987	323.612	12.9083	4.43704	2.79e-16	4.26e-15	up	NA	glycosyl hydrolases family 17 protein, expressed
LOC_Os01g04280	782.865	1034.22	997.019	68.3031	155.22	200.618	938.036	141.38	2.68868	2.87e-16	4.38e-15	up	NA	calmodulin binding protein, putative, expressed
LOC_Os06g40450	423.939	381.919	411.264	48.4731	73.2764	43.1236	405.707	54.9577	2.83415	2.95e-16	4.49e-15	up	NA	targeting protein for Xklp2, putative, expressed
LOC_Os01g61720	1873.19	1598.65	1443.18	525.493	585.424	519.358	1638.34	543.425	1.58301	3.13e-16	4.76e-15	up	NA	IQ calmodulin-binding motif domain containing protein, expressed
LOC_Os03g44620	1591.46	1649.35	1414.19	429.648	290.742	514.67	1551.67	411.687	1.90172	3.87e-16	5.84e-15	up	OsDjA4	chaperone protein dnaJ, putative, expressed
LOC_Os02g45200	107.001	236.587	242.141	7.71164	3.15167	6.56228	195.243	5.80853	4.86108	4.25e-16	6.41e-15	up	OsDof8	dof zinc finger domain containing protein, putative, expressed
LOC_Os08g16130	234.318	135.193	188.988	3.30499	1.57584	8.43722	186.166	4.43935	5.1252	4.35e-16	6.54e-15	up	NA	fiber protein Fb34, putative, expressed
LOC_Os07g12340	3391.51	3575.84	2627.58	685.234	969.14	1184.02	3198.31	946.132	1.7454	4.46e-16	6.7e-15	up	OsNAC3	NAC domain-containing protein 67, putative, expressed
LOC_Os12g35340	1399.13	1760.88	2245.84	13.2199	3.93959	38.4362	1801.95	18.5319	6.09627	4.48e-16	6.73e-15	up	OsGRX29	OsGrx_C11 - glutaredoxin subgroup III, expressed
LOC_Os05g02890	415.812	295.734	368.312	0	0.787919	0	359.953	0.26264	8.67017	4.61e-16	6.92e-15	up	OsABCG11	white-brown complex homolog protein 16, putative, expressed
LOC_Os05g02520	1477.69	1610.48	1333.65	343.719	438.083	517.483	1473.94	433.095	1.75432	4.71e-16	7.06e-15	up	NA	cupin domain containing protein, expressed
LOC_Os04g35210	235.672	204.479	179.324	1.10166	0	1.87494	206.492	0.9922	7.05888	6.02e-16	8.99e-15	up	BPH6	Leucine Rich Repeat family protein, expressed
LOC_Os01g64630	1767.54	2556.83	2498.18	389.989	508.995	772.474	2274.19	557.153	2.01282	6.06e-16	9.04e-15	up	RAc7	actin, putative, expressed
LOC_Os02g58210	269.533	336.291	198.652	11.0166	0	12.1871	268.159	7.73457	4.90162	6.49e-16	9.67e-15	up	JMJ720	jmjC domain containing protein, expressed
LOC_Os12g36910	608.143	1027.46	739.845	64.9981	81.1556	171.557	791.817	105.903	2.85388	6.82e-16	1.02e-14	up	NA	calmodulin binding protein, putative, expressed
LOC_Os01g59970	279.014	381.919	262.543	35.2532	35.4563	22.4992	307.825	31.0696	3.23726	7.2e-16	1.07e-14	up	NA	expressed protein
LOC_Os06g11860	151.697	253.486	190.062	0	7.09127	7.49975	198.415	4.86367	5.02896	7.22e-16	1.07e-14	up	ERF120	ethylene-responsive transcription factor, putative, expressed
LOC_Os08g40610	386.015	415.717	391.398	39.6598	20.4859	60.9355	397.71	40.3604	3.23854	7.37e-16	1.09e-14	up	RPS16	30S ribosomal protein S16, putative, expressed
LOC_Os06g47230	1656.48	1524.3	1517.27	564.051	564.938	439.673	1566.02	522.887	1.57473	7.7e-16	1.14e-14	up	Exp1	coiled-coil domain-containing protein 72, putative, expressed
LOC_Os12g33946	1251.5	1037.6	834.339	293.042	204.859	267.179	1041.15	255.027	2.01381	8.6e-16	1.27e-14	up	NA	cytochrome c oxidase subunit 1, putative, expressed
LOC_Os07g49360	547.193	236.587	506.831	31.9482	51.2147	15.937	430.204	33.0333	3.60218	8.99e-16	1.32e-14	up	prx116	peroxidase precursor, putative, expressed
LOC_Os01g67360	239.736	321.082	432.739	16.5249	24.4255	1.87494	331.186	14.2751	4.35426	9.21e-16	1.36e-14	up	NA	methyltransferase, putative, expressed
LOC_Os01g64100	302.04	285.594	265.764	2.20332	0	0	284.466	0.734442	7.8728	9.29e-16	1.37e-14	up	NA	glycosyl hydrolase, putative, expressed
LOC_Os01g11414	121.899	170.681	259.858	1.10166	0.787919	6.56228	184.146	2.81729	5.64612	1.17e-15	1.72e-14	up	OsNCL1	sodium/calcium exchanger protein, putative, expressed
LOC_Os04g42134	601.37	405.578	579.313	109.065	81.9435	61.8729	528.754	84.2937	2.61821	1.33e-15	1.95e-14	up	NA	enhancer of rudimentary protein, putative, expressed
LOC_Os03g31180	288.495	378.539	292.609	37.4565	16.5463	36.5613	319.881	30.188	3.33872	1.43e-15	2.09e-14	up	DGK5	diacylglycerol kinase 1, putative, expressed
LOC_Os03g32270	2150.85	1610.48	1453.38	609.219	419.961	441.548	1738.24	490.243	1.81485	1.43e-15	2.09e-14	up	D14L	hydrolase, alpha/beta fold family domain containing protein, expressed
LOC_Os04g31070	1886.73	2073.52	1897.4	593.796	501.904	779.974	1952.55	625.225	1.63435	1.64e-15	2.38e-14	up	NA	acyl-desaturase, chloroplast precursor, putative, expressed
LOC_Os11g41210	153.051	130.123	176.639	4.40665	3.93959	1.87494	153.271	3.40706	5.19308	1.68e-15	2.43e-14	up	NA	disease resistance protein RPM1, putative, expressed
LOC_Os01g16890	1688.98	1394.17	1635.93	534.306	588.575	539.982	1573.03	554.288	1.49845	1.8e-15	2.59e-14	up	NA	ribosomal protein L7Ae, putative, expressed
LOC_Os08g28170	365.698	231.517	387.64	0	0	0.937469	328.285	0.31249	8.52041	1.87e-15	2.69e-14	up	NA	nucleobase-ascorbate transporter, putative, expressed
LOC_Os05g27010	307.457	177.44	165.901	4.40665	11.8188	0.937469	216.933	5.72097	4.93896	1.94e-15	2.78e-14	up	NA	peptide transporter PTR3-A, putative, expressed
LOC_Os10g22050	218.065	155.471	269.523	1.10166	7.09127	13.1246	214.353	7.10583	4.67148	2.24e-15	3.21e-14	up	NA	expressed protein
LOC_Os04g39900	300.685	246.726	320.528	38.5582	19.698	27.1866	289.313	28.4809	3.28459	2.28e-15	3.26e-14	up	OsTAGG1|Os4BGlu13	Os4bglu13 - beta-glucosidase homologue, similar to Os4Bglu12 exoglucanase/b-glucosidase, expressed
LOC_Os10g40250	468.636	371.779	364.553	35.2532	51.2147	71.2476	401.656	52.5718	2.87934	2.41e-15	3.44e-14	up	NA	expressed protein
LOC_Os01g20830	3682.72	3036.76	3718.02	1194.2	1172.42	633.729	3479.17	1000.12	1.78739	2.71e-15	3.84e-14	up	NA	heavy metal-associated domain containing protein, expressed
LOC_Os04g08370	119.191	209.548	188.988	1.10166	0	4.68734	172.576	1.92967	6.02149	2.72e-15	3.86e-14	up	NA	Leucine Rich Repeat family protein, expressed
LOC_Os01g02880	120.545	199.409	148.721	2.20332	0.787919	3.74987	156.225	2.24704	5.72786	2.83e-15	4.02e-14	up	PDE345	fructose-bisphospate aldolase isozyme, putative, expressed
LOC_Os01g40550	432.066	332.912	143.889	1.10166	0	0.937469	302.955	0.67971	7.89673	2.85e-15	4.04e-14	up	NA	hsp20/alpha crystallin family protein, putative, expressed
LOC_Os01g40590	318.293	314.323	299.589	23.1349	10.2429	38.4362	310.735	23.938	3.60716	3.08e-15	4.35e-14	up	RLCK40	tyrosine protein kinase domain containing protein, putative, expressed
LOC_Os01g06500	326.42	143.642	157.311	2.20332	0	0.937469	209.124	1.04693	7.01531	3.11e-15	4.4e-14	up	NA	PHLOEM 2-LIKE A5, putative, expressed
LOC_Os06g10410	303.394	175.75	373.681	0	0	1.87494	284.275	0.624979	7.85522	3.12e-15	4.41e-14	up	NA	uncharacterized mscS family protein, putative, expressed
LOC_Os03g55590	3442.98	3564.01	3917.74	1670.12	1559.29	1554.32	3641.58	1594.58	1.18873	3.33e-15	4.7e-14	up	G2-like	MYB family transcription factor, putative, expressed
LOC_Os06g18000	1399.13	1512.47	1344.93	148.724	325.41	389.05	1418.84	287.728	2.27461	3.54e-15	4.99e-14	up	PK	protein kinase domain containing protein, expressed
LOC_Os08g28680	742.232	642.165	781.186	158.639	148.129	208.118	721.861	171.629	2.05638	3.69e-15	5.2e-14	up	OsUBC5	ubiquitin-conjugating enzyme, putative, expressed
LOC_Os05g36310	203.166	145.332	129.392	4.40665	0.787919	0.937469	159.297	2.04401	5.90468	3.71e-15	5.21e-14	up	NA	zinc finger, C3HC4 type domain containing protein, expressed
LOC_Os03g07920	535.003	653.994	489.651	70.5064	115.824	116.246	559.549	100.859	2.43526	4.09e-15	5.75e-14	up	BG1	expressed protein
LOC_Os02g05330	1579.27	1801.44	1727.74	452.783	368.746	646.853	1702.82	489.461	1.7874	4.72e-15	6.58e-14	up	OseIF4A	DEAD-box ATP-dependent RNA helicase, putative, expressed
LOC_Os02g44370	724.624	811.155	520.791	155.334	142.613	91.8719	685.523	129.94	2.36951	4.84e-15	6.74e-14	up	OsSCL6-IIa	scarecrow, putative, expressed
LOC_Os01g70730	276.305	245.036	85.9036	0	0	4.68734	202.415	1.56245	6.40098	5.63e-15	7.82e-14	up	FPFL2	flowering promoting factor-like 1, putative, expressed
LOC_Os01g58220	3069.16	3177.02	2885.82	1027.85	1203.94	1378.08	3044	1203.29	1.33318	6.08e-15	8.44e-14	up	NA	translation initiation factor SUI1, putative, expressed
LOC_Os03g49830	1212.22	1301.23	988.965	2.20332	27.5772	19.6868	1167.47	16.4891	5.68852	6.42e-15	8.88e-14	up	NA	expressed protein
LOC_Os09g30414	101.583	206.169	298.515	9.91496	1.57584	1.87494	202.089	4.45525	5.23808	6.58e-15	9.1e-14	up	NA	aspartic proteinase nepenthesin-2 precursor, putative, expressed
LOC_Os02g19820	190.976	204.479	144.962	7.71164	0	0.937469	180.139	2.88304	5.65336	7.42e-15	1.02e-13	up	OsSWEET4	nodulin MtN3 family protein, putative, expressed
LOC_Os01g71310	169.305	153.782	178.25	7.71164	0.787919	0.937469	167.112	3.14567	5.44742	8.17e-15	1.12e-13	up	OsCKX4	cytokinin dehydrogenase precursor, putative, expressed
LOC_Os02g03960	1602.3	1490.5	1237.55	83.7263	22.0617	19.6868	1443.45	41.825	4.85088	8.61e-15	1.18e-13	up	OsbZIP14	CPuORF1 - conserved peptide uORF-containing transcript, expressed
LOC_Os04g33110	1664.6	1493.88	1218.76	526.595	414.445	464.047	1459.08	468.362	1.62987	9.32e-15	1.28e-13	up	NA	expressed protein
LOC_Os06g02510	1084.9	1135.62	1189.77	240.162	349.836	377.8	1136.76	322.599	1.80309	1.03e-14	1.4e-13	up	NA	ribosomal protein L13, putative, expressed
LOC_Os01g54480	551.256	459.655	580.923	125.59	114.248	104.059	530.611	114.632	2.19101	1.25e-14	1.69e-13	up	MAPKKK72	serine/threonine protein kinase, putative, expressed
LOC_Os02g52550	153.051	177.44	179.861	0	0	0	170.117	0	8.22759	1.48e-14	2.01e-13	up	OsFWL1	uncharacterized Cys-rich domain containing protein, putative, expressed
LOC_Os01g37050	2666.89	2463.88	2260.88	349.227	372.685	873.721	2463.88	531.878	2.18863	1.52e-14	2.05e-13	up	NA	ribonuclease III domain protein, putative, expressed
LOC_Os12g38720	277.66	324.462	152.479	1.10166	0	0.937469	251.534	0.67971	7.66178	1.54e-14	2.09e-13	up	NA	expressed protein
LOC_Os08g09200	8890.53	7224.35	7367.31	3672.94	3661.46	3416.14	7827.4	3583.51	1.12404	1.56e-14	2.1e-13	up	OsACO1	aconitate hydratase protein, putative, expressed
LOC_Os10g13670	816.726	907.48	1057.69	269.907	200.919	282.178	927.298	251.002	1.87444	1.55e-14	2.1e-13	up	NA	Zinc finger, C3HC4 type domain containing protein, expressed
LOC_Os01g43610	272.242	294.044	207.242	1.10166	20.4859	5.62481	257.843	9.07079	4.55787	1.57e-14	2.12e-13	up	OsOFP2	DUF623 domain containing protein, expressed
LOC_Os01g70930	162.533	153.782	186.84	5.50831	0	0	167.718	1.8361	6.11732	1.61e-14	2.17e-13	up	NA	leucoanthocyanidin dioxygenase, putative, expressed
LOC_Os04g48930	4328.78	3182.09	3331.45	201.604	40.9718	149.058	3614.11	130.545	4.56849	1.8e-14	2.42e-13	up	OsFRO1	ferric-chelate reductase, putative, expressed
LOC_Os04g47220	5019.55	4417.42	3942.44	1416.74	2058.04	1584.32	4459.8	1686.37	1.39608	1.85e-14	2.49e-13	up	OsPIP1;2	aquaporin protein, putative, expressed
LOC_Os12g38440	162.533	165.611	165.364	0	0	0	164.503	0	8.18128	2.24e-14	3e-13	up	OXHS10	XH domain containing protein, expressed
LOC_Os02g55480	432.066	358.26	481.06	47.3715	57.5181	88.1221	423.795	64.3372	2.67713	2.38e-14	3.17e-13	up	NA	zinc finger, C3HC4 type domain containing protein, expressed
LOC_Os01g64680	151.697	155.471	135.298	2.20332	0	3.74987	147.489	1.9844	5.79812	2.5e-14	3.33e-13	up	NA	bolA, putative, expressed
LOC_Os03g40070	81.2663	197.719	199.189	0	3.15167	2.81241	159.391	1.98803	5.78173	2.52e-14	3.35e-13	up	ASNASE1	transposon protein, putative, unclassified, expressed
LOC_Os03g29190	120.545	380.229	812.326	19.8299	33.8805	16.8744	437.7	23.5283	4.05828	2.58e-14	3.43e-13	up	NA	PDI, putative, expressed
LOC_Os03g17980	1189.2	1306.3	990.039	282.026	397.111	227.805	1161.84	302.314	1.92321	2.74e-14	3.63e-13	up	ATG1B	CAMK_KIN1/SNF1/Nim1_like_AMPKh.2 - CAMK includes calcium/calmodulin depedent protein kinases, expressed
LOC_Os07g41580	387.369	518.801	455.826	47.3715	96.1261	65.6228	453.999	69.7068	2.65326	2.77e-14	3.68e-13	up	HAP3F	histone-like transcription factor and archaeal histone, putative, expressed
LOC_Os05g31690	2186.06	1313.06	1625.73	485.833	482.206	585.918	1708.28	517.986	1.71082	3.05e-14	4.03e-13	up	NA	expressed protein
LOC_Os03g57140	763.903	709.761	863.868	96.9463	107.157	220.305	779.177	141.469	2.42966	3.55e-14	4.68e-13	up	NA	GLTP domain containing protein, putative, expressed
LOC_Os03g32580	2111.57	2048.17	2057.93	733.707	790.282	931.844	2072.55	818.611	1.33458	4.02e-14	5.28e-13	up	OsI-BAK1	BRASSINOSTEROID INSENSITIVE 1-associated receptor kinase 1 precursor, putative, expressed
LOC_Os02g56120	199.102	201.099	133.688	8.8133	0	1.87494	177.963	3.56275	5.35175	4.11e-14	5.41e-13	up	OsIAA9	OsIAA9 - Auxin-responsive Aux/IAA gene family member, expressed
LOC_Os01g54010	375.179	419.097	398.915	81.523	69.3368	73.1226	397.73	74.6608	2.38458	4.25e-14	5.58e-13	up	NA	peptidase, putative, expressed
LOC_Os11g13570	321.002	424.167	578.239	13.2199	54.3664	53.4357	441.136	40.3407	3.35388	4.63e-14	6.07e-13	up	GID1L2	gibberellin receptor GID1L2, putative, expressed
LOC_Os01g18400	172.014	141.952	181.471	0	1.57584	0.937469	165.146	0.837769	6.76575	4.9e-14	6.41e-13	up	CHT10	CHIT10 - Chitinase family protein precursor, expressed
LOC_Os08g26840	94.8107	226.447	156.774	1.10166	4.72751	5.62481	159.344	3.818	5.0317	5.02e-14	6.55e-13	up	NA	plant protein of unknown function domain containing protein, expressed
LOC_Os01g55410	146.279	145.332	229.255	3.30499	0	0	173.622	1.10166	6.73906	5.29e-14	6.89e-13	up	NA	expressed protein
LOC_Os04g41160	197.748	141.952	140.667	0	0.787919	6.56228	160.122	2.45007	5.58041	5.28e-14	6.89e-13	up	OsOxi1	protein kinase, putative, expressed
LOC_Os01g54730	3602.81	3182.09	3086.09	1411.23	1545.11	1369.64	3290.33	1441.99	1.18585	5.58e-14	7.25e-13	up	NA	expressed protein
LOC_Os10g28610	326.42	375.159	380.124	47.3715	61.4577	67.4977	360.567	58.7756	2.57504	6.03e-14	7.8e-13	up	NA	KIP1, putative, expressed
LOC_Os03g19250	1231.18	890.581	895.545	302.957	312.804	269.054	1005.77	294.938	1.75673	6.04e-14	7.81e-13	up	NA	AMP-binding enzyme, putative, expressed
LOC_Os03g57940	927.79	686.102	558.374	192.791	131.582	149.058	724.089	157.81	2.17549	6.12e-14	7.9e-13	up	CKI|EL1|Hd16	CK1_CaseinKinase_1a.4 - CK1 includes the casein kinase 1 kinases, expressed
LOC_Os01g03570	767.966	648.924	612.6	188.384	98.4898	139.683	676.497	142.186	2.2292	6.52e-14	8.41e-13	up	OXHS2	transcription factor X1, putative, expressed
LOC_Os03g64210	486.243	552.599	425.76	81.523	109.521	53.4357	488.201	81.4931	2.53977	6.6e-14	8.51e-13	up	OsCPn60alpha2	T-complex protein, putative, expressed
LOC_Os02g57820	564.801	339.671	645.351	77.1164	59.8818	105.934	516.608	80.9774	2.63648	6.99e-14	9e-13	up	NA	AT hook motif domain containing protein, expressed
LOC_Os04g45730	178.786	179.13	115.433	7.71164	4.72751	0.937469	157.783	4.45887	4.87503	7.57e-14	9.71e-13	up	STRK1	protein kinase domain containing protein, expressed
LOC_Os02g46610	827.562	716.52	752.73	231.349	225.345	226.867	765.604	227.854	1.73688	7.89e-14	1.01e-12	up	NA	zinc-binding protein, putative, expressed
LOC_Os04g11400	3996.95	4329.54	6528.68	131.098	17.3342	109.684	4951.72	86.0386	5.4285	7.92e-14	1.01e-12	up	NA	expressed protein
LOC_Os03g19040	823.498	703.001	764.005	37.4565	100.854	164.994	763.502	101.102	2.85823	8.13e-14	1.04e-12	up	NA	expressed protein
LOC_Os10g29620	521.459	674.273	798.367	93.6413	86.671	175.307	664.699	118.54	2.45489	8.52e-14	1.09e-12	up	RLCK300	tyrosine protein kinase domain containing protein, putative, expressed
LOC_Os01g53800	135.444	108.154	309.79	5.50831	0	5.62481	184.463	3.71104	5.30988	8.92e-14	1.14e-12	up	NA	glutamate carboxypeptidase 2, putative, expressed
LOC_Os01g02000	130.026	192.649	114.359	2.20332	0	3.74987	145.678	1.9844	5.7596	9.14e-14	1.16e-12	up	OsPHO1;1	phosphate transporter 1, putative, expressed
LOC_Os11g17930	381.952	243.347	373.681	48.4731	41.7597	20.6243	332.993	36.9524	3.10588	9.22e-14	1.17e-12	up	NA	expressed protein
LOC_Os01g64110	682.637	515.422	651.257	103.556	72.4885	159.37	616.438	111.805	2.43269	9.43e-14	1.2e-12	up	C10501	glycosyl hydrolase, putative, expressed
LOC_Os02g36360	166.596	128.433	150.868	1.10166	0.787919	6.56228	148.632	2.81729	5.33882	9.85e-14	1.25e-12	up	ZOS2-11	ZOS2-11 - C2H2 zinc finger protein, expressed
LOC_Os02g47930	238.381	194.339	206.706	0	1.57584	0	213.142	0.525279	7.48795	9.84e-14	1.25e-12	up	NA	expressed protein
LOC_Os05g34210	1533.22	1586.82	1572.04	591.593	661.064	526.857	1564.03	593.171	1.392	1.04e-13	1.32e-12	up	NA	expressed protein
LOC_Os04g38940	195.039	219.688	394.083	25.3382	7.09127	21.5618	269.603	17.9971	3.795	1.05e-13	1.33e-12	up	OsVIT1	integral membrane protein, putative, expressed
LOC_Os04g37690	2620.84	2866.08	3537.08	1065.31	1179.51	1315.27	3008	1186.7	1.3372	1.08e-13	1.36e-12	up	NA	RNA recognition motif containing protein, putative, expressed
LOC_Os01g70140	453.737	574.568	412.874	76.0147	112.672	87.1846	480.393	91.9572	2.34821	1.09e-13	1.37e-12	up	OsUBC44	ubiquitin-conjugating enzyme E2-22 kDa, putative, expressed
LOC_Os10g20350	205.875	189.27	228.718	0	0	1.87494	207.954	0.624979	7.42811	1.12e-13	1.41e-12	up	NA	MATE efflux family protein, putative, expressed
LOC_Os02g13060	4889.52	5693.3	5711.52	2556.96	2232.17	2660.54	5431.44	2483.22	1.1262	1.32e-13	1.65e-12	up	NA	expressed protein
LOC_Os06g48060	199.102	197.719	213.148	0	0.787919	0.937469	203.323	0.575129	7.41571	1.36e-13	1.69e-12	up	STAR1	ABC transporter, ATP-binding protein, putative, expressed
LOC_Os07g42510	505.205	503.592	551.931	93.6413	113.46	45.936	520.243	84.3459	2.58264	1.37e-13	1.71e-12	up	ERF65	AP2 domain containing protein, expressed
LOC_Os10g33862	135.444	217.998	129.392	2.20332	0.787919	0	160.945	0.997081	6.66314	1.38e-13	1.72e-12	up	NA	expressed protein
LOC_Os05g05820	116.482	167.301	153.016	0	0	0	145.599	0	7.99529	1.4e-13	1.75e-12	up	NA	pro-resilin precursor, putative, expressed
LOC_Os05g02780	16994.1	17951.9	15878.2	6937.17	8380.3	8878.77	16941.4	8065.41	1.06767	1.54e-13	1.92e-12	up	NA	glycine-rich protein A3, putative, expressed
LOC_Os03g58580	117.836	211.238	228.181	9.91496	0	1.87494	185.752	3.92997	5.26669	1.57e-13	1.94e-12	up	NA	nodulin, putative, expressed
LOC_Os01g43480	499.788	731.73	408.042	49.5748	83.5194	115.309	546.52	82.8009	2.6702	1.79e-13	2.21e-12	up	NA	AAA-type ATPase family protein, putative, expressed
LOC_Os05g11950	327.774	427.546	420.391	15.4233	63.8214	40.3112	391.904	39.8519	3.2037	1.79e-13	2.21e-12	up	GELP64	GDSL-like lipase/acylhydrolase, putative, expressed
LOC_Os05g48060	245.153	272.075	226.034	34.1515	27.5772	19.6868	247.754	27.1385	3.11934	1.94e-13	2.39e-12	up	SUI2	phosphatidylserine synthase, putative, expressed
LOC_Os10g34884	544.484	430.926	513.274	29.7449	78.7919	93.7469	496.228	67.4279	2.81924	1.97e-13	2.43e-12	up	FAR1	RIPER7 - Ripening-related family protein precursor, expressed
LOC_Os02g52770	1139.08	1301.23	1262.78	398.802	442.022	482.796	1234.36	441.207	1.47613	1.99e-13	2.45e-12	up	NA	expressed protein
LOC_Os05g25260	2198.25	2093.79	2289.33	702.861	775.312	1008.72	2193.79	828.963	1.39773	2.11e-13	2.59e-12	up	ERF56	AP2 domain containing protein, expressed
LOC_Os03g31690	992.803	927.759	1037.29	309.567	306.5	182.806	985.949	266.291	1.87367	2.27e-13	2.78e-12	up	GCN5-related	GCN5-related N-acetyltransferase, putative, expressed
LOC_Os03g53270	1651.06	1836.93	1499.02	435.157	688.641	510.92	1662.34	544.906	1.5967	2.3e-13	2.8e-12	up	NA	stem-specific protein TSJT1, putative, expressed
LOC_Os04g39020	249.217	152.092	161.069	12.1183	7.87919	0.937469	187.459	6.97831	4.52422	2.32e-13	2.83e-12	up	BAD1|OsBADH1	aldehyde dehydrogenase, putative, expressed
LOC_Os05g32420	158.469	182.51	122.413	0	0	5.62481	154.464	1.87494	5.83189	2.35e-13	2.86e-12	up	NA	expressed protein
LOC_Os07g44610	1660.54	1928.18	1529.62	396.598	681.55	522.17	1706.12	533.439	1.66346	2.42e-13	2.94e-12	up	NA	pyrrolidone-carboxylate peptidase, putative, expressed
LOC_Os03g12790	1327.35	1318.13	1110.3	27.5416	1.57584	7.49975	1251.93	12.2057	6.05238	2.45e-13	2.97e-12	up	NA	MATE efflux family protein, putative, expressed
LOC_Os05g05020	161.178	251.796	190.062	0	0	1.87494	201.012	0.624979	7.36295	2.48e-13	3e-12	up	NA	expressed protein
LOC_Os08g01670	178.786	189.27	290.999	22.0332	19.698	11.2496	219.685	17.6603	3.53401	2.62e-13	3.17e-12	up	OsPMEI28	invertase/pectin methylesterase inhibitor family protein, putative, expressed
LOC_Os04g37904	832.979	1000.42	964.268	264.399	333.29	280.303	932.557	292.664	1.65957	2.68e-13	3.24e-12	up	OsPP2C41	protein phosphatase 2C, putative, expressed
LOC_Os07g40300	304.749	70.9761	354.889	2.20332	0	0	243.538	0.734442	7.49474	2.73e-13	3.29e-12	up	OsZFP7	ZOS7-10 - C2H2 zinc finger protein, expressed
LOC_Os02g45780	360.281	647.234	453.678	27.5416	83.5194	71.2476	487.064	60.7695	2.93061	2.95e-13	3.55e-12	up	DHS	zinc finger, C3HC4 type domain containing protein, expressed
LOC_Os08g27850	15334.9	12718.2	14371.7	6482.18	7493.11	6881.96	14141.6	6952.42	1.02183	3.1e-13	3.72e-12	up	Edf	endothelial differentiation-related factor 1, putative, expressed
LOC_Os09g12570	2274.1	2061.69	2035.38	956.243	772.948	891.533	2123.72	873.575	1.27717	3.19e-13	3.82e-12	up	MMS2	ubiquitin-conjugating enzyme, putative, expressed
LOC_Os01g57840	209.938	133.503	246.973	1.10166	0	0.937469	196.804	0.67971	7.3211	3.24e-13	3.87e-12	up	NA	expressed protein
LOC_Os02g38350	358.926	336.291	247.51	19.8299	22.0617	52.4982	314.242	31.4633	3.2323	3.5e-13	4.17e-12	up	NA	Regulator of chromosome condensation domain containing protein, expressed
LOC_Os02g17680	181.495	121.673	132.614	0	3.15167	0	145.261	1.05056	6.28093	3.93e-13	4.66e-12	up	OsbHLH072	ethylene-responsive protein related, putative, expressed
LOC_Os11g29970	157.115	121.673	122.413	4.40665	1.57584	0	133.734	1.99416	5.64394	3.99e-13	4.73e-12	up	NA	NB-ARC domain containing protein, expressed
LOC_Os07g39220	234.318	231.517	134.224	8.8133	10.2429	19.6868	200.02	12.9144	3.80466	4.18e-13	4.96e-12	up	OsBZR1	BES1/BZR1 homolog protein, putative, expressed
LOC_Os12g37360	576.991	579.638	729.644	158.639	134.734	182.806	628.757	158.727	1.97086	4.29e-13	5.07e-12	up	OsSar1b	miro, putative, expressed
LOC_Os06g10160	1363.92	1635.83	1275.67	193.893	482.994	335.614	1425.14	337.5	2.05306	4.4e-13	5.2e-12	up	RLCK203	tyrosine protein kinase domain containing protein, putative, expressed
LOC_Os03g55230	196.394	89.5651	204.021	3.30499	0	0	163.327	1.10166	6.61094	4.43e-13	5.22e-12	up	CYP81A5	cytochrome P450, putative, expressed
LOC_Os04g38620	371.116	337.981	432.203	58.3881	52.7905	16.8744	380.433	42.6844	3.08536	4.42e-13	5.22e-12	up	OsNAPL5	NAP domain containing protein, putative, expressed
LOC_Os02g49230	480.826	373.469	459.047	8.8133	66.9731	32.8114	437.781	36.1993	3.47323	4.56e-13	5.38e-12	up	DTH2|OsCOL9|OsCCT08	CCT/B-box zinc finger protein, putative, expressed
LOC_Os12g42900	132.735	197.719	130.466	0	0	2.81241	153.64	0.937469	6.59225	4.96e-13	5.82e-12	up	NA	lysine-rich arabinogalactan protein 19 precursor, putative, expressed
LOC_Os07g38120	1022.6	1233.63	941.718	347.024	315.955	385.3	1065.98	349.426	1.59777	4.97e-13	5.84e-12	up	OsCPK20	CAMK_CAMK_like.34 - CAMK includes calcium/calmodulin depedent protein kinases, expressed
LOC_Os09g12600	331.837	299.113	385.492	27.5416	44.1234	6.56228	338.814	26.0758	3.57528	5.12e-13	6e-12	up	PPT1	phosphate/phosphate translocator, putative, expressed
LOC_Os05g03140	5692.7	5324.9	5406.56	2502.98	2881.42	2671.79	5474.72	2685.39	1.02477	5.14e-13	6.01e-12	up	OsTET7	tetraspanin family protein, putative, expressed
LOC_Os02g07830	66.3675	194.339	172.881	0	0	0	144.529	0	7.92031	5.16e-13	6.04e-12	up	OsHKT1;3	OsHKT1;3 - Na+ transporter, expressed
LOC_Os03g61910	74.4941	174.06	182.545	3.30499	0	1.87494	143.7	1.72664	5.90519	5.27e-13	6.16e-12	up	NA	retrotransposon protein, putative, unclassified, expressed
LOC_Os06g50920	136.798	125.053	128.855	0	0	0	130.236	0	7.84102	5.28e-13	6.17e-12	up	ILA1	protein kinase family protein, putative, expressed
LOC_Os01g47490	386.015	202.789	309.253	42.9648	19.698	33.7489	299.352	32.1372	3.15247	5.29e-13	6.18e-12	up	NA	Lg106, putative, expressed
LOC_Os01g68930	511.978	442.756	373.144	39.6598	29.9409	92.8094	442.626	54.1367	2.96604	5.47e-13	6.37e-12	up	NA	expressed protein
LOC_Os06g30370	1430.29	1034.22	1126.41	15.4233	3.15167	36.5613	1196.97	18.3787	5.53835	5.84e-13	6.81e-12	up	OsMFT1	osMFT1 MFT-Like1 homologous to Mother of FT and TFL1 gene; contains Pfam profile PF01161: Phosphatidylethanolamine-binding protein, expressed
LOC_Os01g19610	1321.93	1059.57	1181.17	7.71164	1.57584	26.2491	1187.56	11.8455	5.99681	6.87e-13	7.96e-12	up	NA	plant protein of unknown function domain containing protein, expressed
LOC_Os05g38550	4594.25	3797.22	4500.28	1949.94	2055.68	2047.43	4297.25	2017.68	1.08795	7.98e-13	9.2e-12	up	OsUBC12	ubiquitin-conjugating enzyme, putative, expressed
LOC_Os12g12000	153.051	256.866	189.525	17.6266	4.72751	1.87494	199.814	8.07635	4.43106	8.07e-13	9.29e-12	up	RALF35	RALFL46 - Rapid ALkalinization Factor RALF family protein precursor, expressed
LOC_Os03g01880	131.38	196.029	219.591	1.10166	0.787919	0	182.334	0.62986	7.22689	8.87e-13	1.02e-11	up	LOGL3	possible lysine decarboxylase domain containing protein, expressed
LOC_Os04g49620	503.851	976.766	753.267	144.318	189.888	174.369	744.628	169.525	2.10863	9.39e-13	1.08e-11	up	OsaFLZ1	DUF581 domain containing protein, expressed
LOC_Os04g39240	414.458	407.268	350.057	72.7097	47.2751	84.3722	390.594	68.119	2.48332	9.72e-13	1.11e-11	up	NA	expressed protein
LOC_Os06g09570	452.382	486.693	595.419	104.658	118.976	134.058	511.498	119.231	2.07954	9.64e-13	1.11e-11	up	NA	nucleolar GTP-binding protein 1, putative, expressed
LOC_Os05g33380	350.799	343.051	581.46	45.1682	86.671	36.5613	425.104	56.1335	2.85688	1.1e-12	1.25e-11	up	FBA6	fructose-bisphospate aldolase isozyme, putative, expressed
LOC_Os10g31320	209.938	206.169	249.12	4.40665	22.8496	3.74987	221.742	10.3354	4.18686	1.25e-12	1.42e-11	up	NA	retrotransposon protein, putative, unclassified, expressed
LOC_Os01g58760	388.724	331.222	218.517	36.3549	26.7892	52.4982	312.821	38.5474	2.95306	1.36e-12	1.55e-11	up	OsbZIP07	bZIP transcription factor domain containing protein, expressed
LOC_Os01g64640	746.295	777.357	738.771	183.978	211.162	264.366	754.141	219.835	1.76315	1.37e-12	1.55e-11	up	NA	histone H3, putative, expressed
LOC_Os10g26520	1313.8	1139	1128.02	311.77	475.115	382.487	1193.61	389.791	1.6017	1.38e-12	1.56e-11	up	RLCK299	protein kinase domain containing protein, expressed
LOC_Os07g27780	491.661	513.732	474.081	137.708	114.248	100.309	493.158	117.422	2.04959	1.42e-12	1.6e-11	up	NA	aminotransferase, putative, expressed
LOC_Os05g23720	2210.44	2465.57	2482.61	843.873	766.645	1139.96	2386.21	916.827	1.37382	1.51e-12	1.7e-11	up	NA	mitochondrial carrier protein, putative, expressed
LOC_Os11g43900	17991	19736.4	20997	9496.33	8938.15	10957.1	19574.8	9797.2	0.996176	1.68e-12	1.89e-11	up	OsTCTP	translationally-controlled tumor protein, putative, expressed
LOC_Os01g71230	1676.79	1838.62	1709.48	790.994	705.975	625.292	1741.63	707.42	1.29443	1.77e-12	1.99e-11	up	NA	nascent polypeptide-associated complex subunit alpha-like protein 3, putative, expressed
LOC_Os08g03520	4859.72	4726.67	4870.74	2177.99	2533.16	2425.23	4819.04	2378.79	1.01564	1.8e-12	2.03e-11	up	OsCSP2	retrotransposon protein, putative, Ty1-copia subclass, expressed
LOC_Os03g21400	299.331	204.479	201.874	30.8465	23.6376	13.1246	235.228	22.5362	3.29273	1.88e-12	2.11e-11	up	CYP714B2	cytochrome P450, putative, expressed
LOC_Os12g43660	219.419	136.882	186.84	0	0	0.937469	181.047	0.31249	7.66733	2.04e-12	2.29e-11	up	NA	receptor-like protein kinase HAIKU2 precursor, putative, expressed
LOC_Os04g47990	232.963	148.712	259.322	9.91496	0	13.1246	213.666	7.67984	4.56004	2.16e-12	2.41e-11	up	OsDof17	dof zinc finger domain containing protein, putative, expressed
LOC_Os02g06170	162.533	277.145	297.978	15.4233	11.0309	32.8114	245.885	19.7552	3.52368	2.28e-12	2.54e-11	up	NA	expressed protein
LOC_Os09g30490	157.115	199.409	70.3336	4.40665	0.787919	4.68734	142.286	3.29397	5.08422	2.29e-12	2.55e-11	up	NA	EF hand family protein, expressed
LOC_Os11g42170	174.723	219.688	115.97	1.10166	9.45502	0	170.127	3.5189	5.1219	2.43e-12	2.72e-11	up	NA	expressed protein
LOC_Os01g04640	1071.36	1068.02	995.945	42.9648	6.30335	7.49975	1045.11	18.9226	5.33698	2.52e-12	2.81e-11	up	NA	reticulon domain containing protein, putative, expressed
LOC_Os03g07980	228.9	125.053	308.716	0	14.9705	1.87494	220.89	5.61513	4.89542	2.52e-12	2.81e-11	up	NA	expressed protein
LOC_Os09g36860	315.584	150.402	373.144	34.1515	9.45502	6.56228	279.71	16.7229	3.92303	2.57e-12	2.86e-11	up	NA	acyl carrier protein, putative, expressed
LOC_Os03g45390	344.027	211.238	304.958	4.40665	16.5463	36.5613	286.741	19.1714	3.74838	2.62e-12	2.91e-11	up	NA	glucan endo-1,3-beta-glucosidase precursor, putative, expressed
LOC_Os12g03810	291.204	243.347	307.105	31.9482	22.0617	49.6858	280.552	34.5653	2.9572	2.63e-12	2.92e-11	up	CIPK32	CAMK_KIN1/SNF1/Nim1_like.37 - CAMK includes calcium/calmodulin depedent protein kinases, expressed
LOC_Os12g06280	111.064	204.479	108.453	4.40665	0	0	141.332	1.46888	6.0701	2.7e-12	2.99e-11	up	NA	expressed protein
LOC_Os03g43810	398.205	532.321	349.52	76.0147	94.5502	87.1846	426.682	85.9165	2.27524	2.72e-12	3.01e-11	up	OsPIL12	helix-loop-helix DNA-binding domain containing protein, expressed
LOC_Os01g50200	79.9118	111.534	170.733	0	0	0	120.726	0	7.69619	2.71e-12	3.01e-11	up	NA	UDP-glucoronosyl and UDP-glucosyl transferase domain containing protein, expressed
LOC_Os03g11300	1959.87	1671.32	1465.19	29.7449	1.57584	23.4367	1698.79	18.2525	5.88882	2.76e-12	3.06e-11	up	NA	expressed protein
LOC_Os10g40390	219.419	223.068	164.291	23.1349	7.87919	4.68734	202.259	11.9005	3.94116	2.81e-12	3.11e-11	up	GRAS	scarecrow, putative, expressed
LOC_Os04g31610	383.306	392.058	472.47	3.30499	20.4859	57.1856	415.945	26.9922	3.78767	3.05e-12	3.37e-11	up	Os_F0796	OsFBO3 - F-box and other domain containing protein, expressed
LOC_Os03g57660	316.938	223.068	209.927	14.3216	4.72751	29.999	249.978	16.3494	3.79122	3.13e-12	3.45e-11	up	PLA3|OsLBD3-7|OsLBD37	peptidase, putative, expressed
LOC_Os05g47900	107.001	152.092	89.6619	1.10166	2.36376	1.87494	116.251	1.78012	5.49872	3.16e-12	3.49e-11	up	NA	protein binding protein, putative, expressed
LOC_Os09g08910	1783.79	1404.31	1364.79	406.513	639.002	440.61	1517.63	495.375	1.60215	3.34e-12	3.67e-11	up	NA	ATP synthase, putative, expressed
LOC_Os02g55060	10613.4	9522.62	9424.16	5122.73	5346.82	4512.97	9853.39	4994.17	0.977807	3.6e-12	3.95e-11	up	SBP	cytochrome b5-like Heme/Steroid binding domain containing protein, expressed
LOC_Os02g17780	78.5574	177.44	102.547	0	0	0	119.515	0	7.66749	3.6e-12	3.95e-11	up	OsCPS|OsCPS1	ent-kaurene synthase, chloroplast precursor, putative, expressed
LOC_Os12g06850	1813.59	1573.3	1758.88	589.389	753.25	458.422	1715.26	600.354	1.50503	3.61e-12	3.96e-11	up	OsTFIIS-like gene	transcription elongation factor protein, putative, expressed
LOC_Os06g16370	167.95	135.193	183.082	0	0.787919	0.937469	162.075	0.575129	7.07544	3.67e-12	4.03e-11	up	Hd1	CCT/B-box zinc finger protein, putative, expressed
LOC_Os07g40220	273.596	104.774	167.512	0	0	0.937469	181.961	0.31249	7.63235	3.95e-12	4.32e-11	up	NA	expressed protein
LOC_Os04g45610	403.623	84.4953	226.571	16.5249	6.30335	0.937469	238.23	7.92192	4.6433	4.03e-12	4.4e-11	up	NA	expressed protein
LOC_Os11g12740	163.887	101.394	246.973	1.10166	0.787919	0	170.751	0.62986	7.10396	4.08e-12	4.45e-11	up	SP1	peptide transporter PTR2, putative, expressed
LOC_Os01g48790	541.775	870.302	604.547	83.7263	124.491	189.369	672.208	132.529	2.30585	4.2e-12	4.57e-11	up	NA	YT521-B-like family domain containing protein, expressed
LOC_Os01g71114	227.546	99.7045	205.632	13.2199	12.6067	7.49975	177.627	11.1088	3.84328	4.2e-12	4.57e-11	up	NA	disease resistance protein RGA4, putative, expressed
LOC_Os09g36830	753.068	701.311	543.877	167.453	201.707	189.369	666.085	186.176	1.81901	4.77e-12	5.15e-11	up	OSK20	Skp1 family, dimerisation domain containing protein, expressed
LOC_Os01g54890	506.56	270.385	228.718	25.3382	33.0926	2.81241	335.221	20.4144	3.8662	4.78e-12	5.17e-11	up	OsERF922	ethylene-responsive transcription factor 2, putative, expressed
LOC_Os03g18180	484.889	463.034	390.325	36.3549	106.369	48.7484	446.083	63.8241	2.7377	4.84e-12	5.22e-11	up	NA	ranBP1 domain containing protein, expressed
LOC_Os01g61070	231.609	172.37	102.011	2.20332	0	0	168.663	0.734442	7.03768	4.86e-12	5.24e-11	up	OsATX	heavy metal-associated domain containing protein, expressed
LOC_Os05g09500	326.42	219.688	270.06	17.6266	40.9718	36.5613	272.056	31.7199	3.01471	4.86e-12	5.24e-11	up	OsHXK7	hexokinase, putative, expressed
LOC_Os03g20370	1943.62	2308.41	1836.73	408.717	643.729	835.285	2029.59	629.244	1.67519	4.89e-12	5.27e-11	up	OsCam1-1	OsCam1-1 - Calmodulin, expressed
LOC_Os06g48250	1175.65	1809.89	2130.95	5.50831	18.91	59.0605	1705.5	27.8263	5.42792	4.91e-12	5.28e-11	up	NA	ATPase, putative, expressed
LOC_Os09g39400	1607.72	1237.01	1395.93	581.678	488.51	376.862	1413.55	482.35	1.54253	5.04e-12	5.42e-11	up	OHP2	histidine-containing phosphotransfer protein, putative, expressed
LOC_Os10g32920	4338.27	4070.99	4672.62	2143.84	2018.65	2271.49	4360.62	2144.66	1.02165	5.32e-12	5.71e-11	up	HLL	ribosomal protein, putative, expressed
LOC_Os01g55720	284.432	299.113	185.23	28.6432	15.7584	2.81241	256.258	15.738	3.86998	5.43e-12	5.82e-11	up	NA	expressed protein
LOC_Os03g58840	3762.63	3947.62	4041.23	1682.24	1492.32	2069.93	3917.16	1748.16	1.16016	5.54e-12	5.93e-11	up	VAMP721	vesicle-associated membrane protein, putative, expressed
LOC_Os01g16146	406.331	429.236	384.419	82.6247	22.8496	19.6868	406.662	41.7204	3.20661	5.91e-12	6.31e-11	up	NA	phenazine biosynthesis protein, putative, expressed
LOC_Os05g06660	247.862	187.58	244.825	8.8133	25.2134	2.81241	226.756	12.2797	3.99762	6.03e-12	6.43e-11	up	GS5	OsSCP26 - Putative Serine Carboxypeptidase homologue, expressed
LOC_Os12g23280	140.862	158.851	92.8833	5.50831	0	0.937469	130.865	2.14859	5.51846	6.05e-12	6.46e-11	up	NA	heavy metal-associated domain containing protein, expressed
LOC_Os06g21690	1461.44	1167.73	1305.74	2.20332	3.15167	27.1866	1311.63	10.8472	6.12143	6.57e-12	6.99e-11	up	NA	expressed protein
LOC_Os02g44860	251.925	177.44	232.477	25.3382	9.45502	2.81241	220.614	12.5352	3.97922	6.85e-12	7.28e-11	up	GELP42	GDSL-like lipase/acylhydrolase, putative, expressed
LOC_Os07g47390	165.241	251.796	88.5881	0	0.787919	0.937469	168.542	0.575129	7.07286	7.75e-12	8.21e-11	up	NA	C2 domain containing protein, putative, expressed
LOC_Os07g43730	5986.62	4167.31	4760.13	1927.91	2420.49	2068.06	4971.35	2138.82	1.21174	8.02e-12	8.49e-11	up	NA	transcription elongation factor 1, putative, expressed
LOC_Os03g60630	173.368	91.255	74.0919	0	0	0	112.905	0	7.57646	8.34e-12	8.82e-11	up	OsDof16	dof zinc finger domain containing protein, putative, expressed
LOC_Os09g35970	761.194	628.645	631.928	210.418	85.8831	124.683	673.923	140.328	2.2383	8.45e-12	8.93e-11	up	NA	6-phosphogluconolactonase, putative, expressed
LOC_Os02g13290	97.5195	116.604	101.474	0	0	0	105.199	0	7.52035	9.23e-12	9.73e-11	up	NA	phosphoethanolamine/phosphocholine phosphatase, putative, expressed
LOC_Os05g01700	670.447	518.801	587.903	91.438	163.099	158.432	592.384	137.656	2.07709	9.32e-12	9.82e-11	up	ABCD3	ABC transporter, ATP-binding protein, putative, expressed
LOC_Os08g37370	479.471	611.746	405.358	15.4233	88.2469	65.6228	498.858	56.431	3.05092	1.01e-11	1.07e-10	up	NA	mitochondrial carrier protein, putative, expressed
LOC_Os03g03860	365.698	145.332	192.746	23.1349	20.4859	23.4367	234.592	22.3525	3.29041	1.05e-11	1.11e-10	up	NA	expressed protein
LOC_Os07g28890	116.482	50.6972	180.398	0	0	0	115.859	0	7.58645	1.05e-11	1.11e-10	up	OsbHLH077	ethylene-responsive protein related, putative, expressed
LOC_Os02g46100	85.3296	121.673	106.843	0	0	0	104.615	0	7.5066	1.09e-11	1.14e-10	up	NA	RING-H2 finger protein, putative, expressed
LOC_Os03g55800	98.874	229.827	178.787	3.30499	7.87919	14.062	169.163	8.4154	4.10689	1.18e-11	1.23e-10	up	OsAOS1	cytochrome P450, putative, expressed
LOC_Os12g41140	81.2663	119.983	111.675	0	0	0	104.308	0	7.50025	1.18e-11	1.23e-10	up	NA	expressed protein
LOC_Os01g44360	139.507	133.503	175.566	0	0	1.87494	149.525	0.624979	6.92749	1.28e-11	1.33e-10	up	OsCBSX6	CBS domain containing membrane protein, putative, expressed
LOC_Os01g16980	71.7852	59.1467	229.255	0	0	0	120.062	0	7.59877	1.31e-11	1.37e-10	up	NA	expressed protein
LOC_Os12g34128	413.104	363.33	373.681	89.2347	88.2469	83.4347	383.371	86.9721	2.11358	1.38e-11	1.43e-10	up	NA	mitochondrial 60S ribosomal protein L16, putative, expressed
LOC_Os07g05620	127.317	147.022	148.721	1.10166	2.36376	10.3122	141.02	4.59252	4.62546	1.39e-11	1.44e-10	up	OsCIPK23	CAMK_KIN1/SNF1/Nim1_like.28 - CAMK includes calcium/calmodulin depedent protein kinases, expressed
LOC_Os03g59740	4689.06	3751.59	4760.13	1880.54	2046.22	2229.3	4400.26	2052.02	1.09739	1.47e-11	1.52e-10	up	OsARFA1f	ADP-ribosylation factor, putative, expressed
LOC_Os07g42590	173.368	92.9449	125.097	7.71164	3.15167	0.937469	130.47	3.93359	4.75459	1.51e-11	1.56e-10	up	OsFbox397	OsFBX258 - F-box domain containing protein, expressed
LOC_Os01g62370	283.078	285.594	262.543	33.0499	5.51543	1.87494	277.072	13.4801	4.17122	1.52e-11	1.57e-10	up	NA	ENTH domain containing protein, expressed
LOC_Os04g31340	1523.74	1280.95	1418.48	471.512	568.877	611.23	1407.73	550.539	1.34721	1.58e-11	1.63e-10	up	OsCBSCBS3	CBS domain containing membrane protein, putative, expressed
LOC_Os02g13560	1843.39	1777.78	2109.47	841.67	875.378	822.16	1910.21	846.403	1.17096	1.61e-11	1.66e-10	up	OsTMT2	transporter family protein, putative, expressed
LOC_Os02g34990	154.406	118.293	177.713	1.10166	0	0	150.138	0.367221	7.38149	1.67e-11	1.72e-10	up	NA	ACT domain containing protein, putative, expressed
LOC_Os02g47580	258.698	368.4	267.912	19.8299	55.1543	35.6238	298.336	36.8693	2.92904	1.67e-11	1.72e-10	up	NA	expressed protein
LOC_Os01g58420	125.963	228.137	124.023	8.8133	9.45502	13.1246	159.374	10.4643	3.76213	1.69e-11	1.73e-10	up	AP37|OsERF3	AP2 domain containing protein, expressed
LOC_Os02g07840	180.14	113.224	162.68	9.91496	0	2.81241	152.015	4.24246	4.86896	1.76e-11	1.81e-10	up	OsbZIP15	bZIP transcription factor domain containing protein, expressed
LOC_Os07g35680	200.457	287.284	355.963	25.3382	25.2134	1.87494	281.235	17.4755	3.8388	1.78e-11	1.82e-10	up	NA	TKL_IRAK_DUF26-lc22 - DUF26 kinases have homology to DUF26 containing loci, expressed
LOC_Os01g59900	1931.43	2161.39	1851.76	904.465	876.165	907.47	1981.53	896.033	1.13996	1.92e-11	1.96e-10	up	NA	expressed protein
LOC_Os03g60650	613.56	748.629	594.883	98.048	103.217	211.868	652.357	137.711	2.2115	1.92e-11	1.96e-10	up	XB15|PP2C	protein phosphatase 2C, putative, expressed
LOC_Os03g05530	75.8485	148.712	83.756	0	0	0	102.772	0	7.45088	2.12e-11	2.15e-10	up	NA	nodulin, putative, expressed
LOC_Os03g47270	285.786	194.339	325.897	19.8299	14.9705	45.936	268.674	26.9121	3.22499	2.19e-11	2.22e-10	up	GCRP4	GCRP4 - Glycine and cysteine rich family protein precursor, expressed
LOC_Os03g60010	655.548	674.273	457.437	158.639	162.311	164.057	595.753	161.669	1.85958	2.26e-11	2.29e-10	up	NA	transposon protein, putative, CACTA, En/Spm sub-class, expressed
LOC_Os09g27730	146.279	116.604	176.102	0	0.787919	0	146.328	0.26264	7.37328	2.26e-11	2.29e-10	up	NA	HVA22, putative, expressed
LOC_Os01g62290	506.56	427.546	412.337	80.4214	101.641	125.621	448.815	102.561	2.1001	2.33e-11	2.36e-10	up	OsMed37_1	DnaK family protein, putative, expressed
LOC_Os12g39120	96.1651	140.262	150.331	5.50831	0	4.68734	128.92	3.39855	4.91909	2.45e-11	2.48e-10	up	OsPP2C78	protein phosphatase 2C, putative, expressed
LOC_Os01g09830	77.203	147.022	191.136	2.20332	7.87919	0.937469	138.453	3.67333	4.82654	2.49e-11	2.52e-10	up	OsGRX2	OsGrx_A2 - glutaredoxin subgroup III, expressed
LOC_Os10g32470	166.596	165.611	149.794	9.91496	3.15167	14.9995	160.667	9.35538	3.93077	2.54e-11	2.57e-10	up	NA	expressed protein
LOC_Os01g29150	109.709	126.743	184.693	4.40665	11.0309	3.74987	140.382	6.39579	4.19926	2.63e-11	2.66e-10	up	CYP734A6	cytochrome P450 72A1, putative, expressed
LOC_Os02g48340	590.535	518.801	622.801	158.639	187.525	130.308	577.379	158.824	1.84408	2.72e-11	2.75e-10	up	NA	RNA recognition motif containing protein, putative, expressed
LOC_Os02g12480	4695.84	4844.96	4298.94	1688.85	1508.08	2467.42	4613.25	1888.11	1.28264	2.75e-11	2.77e-10	up	NA	expressed protein
LOC_Os04g47300	318.293	341.361	297.978	48.4731	66.9731	27.1866	319.211	47.5443	2.68446	2.76e-11	2.78e-10	up	OsCPK12	CAMK_CAMK_like.26 - CAMK includes calcium/calmodulin depedent protein kinases, expressed
LOC_Os04g03980	115.127	43.9376	164.828	0	0	0	107.964	0	7.47506	2.77e-11	2.79e-10	up	OsYUCCA7	flavin monooxygenase, putative, expressed
LOC_Os04g08764	280.369	89.5651	205.095	13.2199	1.57584	0	191.676	4.93193	4.9437	2.78e-11	2.8e-10	up	NA	avr9/Cf-9 rapidly elicited protein 137, putative, expressed
LOC_Os02g47940	931.853	822.985	732.328	306.262	163.099	215.618	829.055	228.326	1.8448	2.86e-11	2.88e-10	up	NA	aminotransferase, classes I and II, domain containing protein, expressed
LOC_Os10g35460	101.583	245.036	245.899	16.5249	18.91	8.43722	197.506	14.6241	3.60892	3.3e-11	3.31e-10	up	BC1L9	COBRA, putative, expressed
LOC_Os10g42540	1491.24	1091.68	1383.59	371.26	438.083	562.481	1322.17	457.275	1.52185	3.29e-11	3.31e-10	up	NA	expressed protein
LOC_Os01g60640	132.735	236.587	37.5828	2.20332	3.15167	0.937469	135.635	2.09749	5.44227	3.34e-11	3.35e-10	up	OsWRKY21	WRKY21, expressed
LOC_Os09g19970	273.596	400.508	336.098	2.20332	41.7597	26.2491	336.734	23.404	3.673	3.38e-11	3.38e-10	up	AGP	expressed protein
LOC_Os12g39630	927.79	834.814	1217.68	210.418	306.5	359.051	993.429	291.989	1.75151	3.46e-11	3.46e-10	up	SAPK9	CAMK_CAMK_like.49 - CAMK includes calcium/calmodulin depedent protein kinases, expressed
LOC_Os06g21570	92.1018	214.618	140.667	0	1.57584	0	149.129	0.525279	6.91949	3.48e-11	3.47e-10	up	BGLU24	Os6bglu24 - beta-glucosidase homologue, similar to G. max isohydroxyurate hydrolase, expressed
LOC_Os01g12160	214.001	160.541	195.968	22.0332	21.2738	9.37469	190.17	17.5606	3.32633	3.56e-11	3.54e-10	up	OsJAR2|OsGH3.3|OsGH3-3	OsGH3.3 - Probable indole-3-acetic acid-amido synthetase, expressed
LOC_Os07g30810	111.064	167.301	134.224	0	0.787919	0.937469	137.53	0.575129	6.82169	3.72e-11	3.7e-10	up	NA	nucleobase-ascorbate transporter, putative, expressed
LOC_Os01g65680	85.3296	141.952	149.794	2.20332	6.30335	6.56228	125.692	5.02298	4.35615	3.76e-11	3.73e-10	up	NA	4,5-DOPA dioxygenase extradiol, putative, expressed
LOC_Os02g55590	629.814	505.282	562.132	150.928	139.462	65.6228	565.743	118.671	2.22182	3.94e-11	3.91e-10	up	NA	expressed protein
LOC_Os02g58560	4748.66	4363.34	4375.72	2047.99	2480.37	1818.69	4495.9	2115.68	1.08338	3.97e-11	3.94e-10	up	NA	1,3-beta-glucan synthase component, putative, expressed
LOC_Os09g15170	97.5195	103.084	253.416	0	0	0.937469	151.34	0.31249	7.34718	4.1e-11	4.07e-10	up	NA	nucleobase-ascorbate transporter, putative, expressed
LOC_Os06g05160	1194.61	1961.98	2000.48	15.4233	0	6.56228	1719.03	7.32852	6.63348	4.26e-11	4.21e-10	up	SPDT	sulfate transporter, putative, expressed
LOC_Os01g72834	78.5574	143.642	69.7967	0	0	0	97.3321	0	7.36313	4.54e-11	4.48e-10	up	NA	RNA recognition motif containing protein, putative, expressed
LOC_Os08g44850	921.018	1024.08	1130.71	253.382	426.264	270.928	1025.27	316.858	1.67839	4.65e-11	4.59e-10	up	NA	C2 domain containing protein, putative, expressed
LOC_Os02g48720	2764.41	3215.89	2844.48	1356.15	1494.68	1435.26	2941.59	1428.7	1.03782	5.01e-11	4.93e-10	up	ANT	mitochondrial carrier protein, putative, expressed
LOC_Os08g07760	1607.72	1478.67	1247.21	513.375	653.185	520.295	1444.53	562.285	1.35159	5.03e-11	4.95e-10	up	OsBISERK1|OsSERK1|OsBAK1|TBP1	BRASSINOSTEROID INSENSITIVE 1-associated receptor kinase 1 precursor, putative, expressed
LOC_Os05g38530	144.925	121.673	91.2726	2.20332	7.09127	3.74987	119.29	4.34816	4.44941	5.05e-11	4.97e-10	up	OsctHSP70-1	DnaK family protein, putative, expressed
LOC_Os01g48420	8974.51	7675.56	7414.02	3421.76	4521.08	3290.52	8021.36	3744.45	1.09482	5.07e-11	4.98e-10	up	PRXIIC	peroxiredoxin, putative, expressed
LOC_Os06g13030	636.586	359.95	491.261	29.7449	70.9127	113.434	495.932	71.3638	2.73095	5.23e-11	5.13e-10	up	NA	OsLIM - LIM domain protein, putative actin-binding protein and transcription factor, expressed
LOC_Os03g20500	1065.94	523.871	767.764	73.8114	185.949	189.369	785.859	149.71	2.34976	5.36e-11	5.26e-10	up	OsFbox137	OsFBX82 - F-box domain containing protein, expressed
LOC_Os11g09030	60.9497	70.9761	166.438	0	0	0	99.4547	0	7.37141	5.66e-11	5.54e-10	up	NA	expressed protein
LOC_Os01g53255	289.85	228.137	295.294	25.3382	54.3664	34.6863	271.094	38.1303	2.75723	5.85e-11	5.72e-10	up	NA	expressed protein
LOC_Os01g01680	268.179	170.681	134.224	13.2199	0	9.37469	191.028	7.53155	4.41489	6.19e-11	6.05e-10	up	NA	expressed protein
LOC_Os02g40530	111.064	123.363	53.1529	0	0	0	95.86	0	7.33123	6.23e-11	6.08e-10	up	OsMPS	MYB family transcription factor, putative, expressed
LOC_Os08g38900	567.51	601.607	715.148	88.133	183.585	171.557	628.088	147.758	2.05846	6.47e-11	6.3e-10	up	OsOMT26|ROMT-15|ROMT15	caffeoyl-CoA O-methyltransferase, putative, expressed
LOC_Os05g08770	101.583	121.673	171.807	1.10166	0	0.937469	131.688	0.67971	6.71863	6.56e-11	6.38e-10	up	NA	uncharacterized protein At4g06744 precursor, putative, expressed
LOC_Os08g39140	2345.89	3445.72	3329.84	1171.07	1298.49	1394.02	3040.48	1287.86	1.23373	6.63e-11	6.44e-10	up	hsp82A	heat shock protein, putative, expressed
LOC_Os01g55750	522.813	555.979	535.287	163.046	97.7019	153.745	538.026	138.164	1.94274	6.72e-11	6.52e-10	up	OsTCP5	TCP family transcription factor, putative, expressed
LOC_Os04g24430	166.596	121.673	116.507	0	1.57584	0	134.925	0.525279	6.79903	6.72e-11	6.52e-10	up	OsSUS5	sucrose synthase, putative, expressed
LOC_Os04g35840	381.952	449.515	371.533	78.218	108.733	91.8719	401	92.9409	2.07701	6.97e-11	6.76e-10	up	NA	T-complex protein 11, putative, expressed
LOC_Os06g47800	618.978	569.499	672.196	212.621	195.404	179.057	620.224	195.694	1.65296	7.38e-11	7.15e-10	up	NA	disease resistance protein RGA3, putative, expressed
LOC_Os10g34700	59.5953	103.084	231.403	0	3.93959	0	131.361	1.3132	5.82094	7.61e-11	7.36e-10	up	NA	expressed protein
LOC_Os03g15410	266.824	217.998	255.026	8.8133	6.30335	37.4987	246.616	17.5385	3.65796	7.89e-11	7.63e-10	up	NA	expressed protein
LOC_Os05g38880	79.9118	62.5265	135.835	0	0	0	92.7578	0	7.29828	8.1e-11	7.82e-10	up	NA	expressed protein
LOC_Os08g14330	193.685	162.231	217.98	26.4399	22.0617	14.062	191.299	20.8545	3.10901	8.32e-11	8.02e-10	up	NA	aldose 1-epimerase, putative, expressed
LOC_Os01g16960	107.001	113.224	100.937	2.20332	5.51543	1.87494	107.054	3.1979	4.67789	8.38e-11	8.08e-10	up	NA	pyruvate kinase, putative, expressed
LOC_Os05g38120	232.963	49.0073	244.825	9.91496	3.93959	0	175.599	4.61819	4.8808	8.68e-11	8.35e-10	up	SH5	homeodomain protein, putative, expressed
LOC_Os11g41875	1874.54	1985.64	2061.15	667.607	912.41	920.594	1973.78	833.537	1.23725	8.73e-11	8.39e-10	up	NA	membrane protein, putative, expressed
LOC_Os03g24220	707.017	613.436	524.549	67.2014	154.432	166.869	615.001	129.501	2.20888	9.18e-11	8.81e-10	up	VLN2	villin protein, putative, expressed
LOC_Os03g59610	199.102	201.099	153.016	4.40665	0.787919	17.8119	184.406	7.66882	4.32306	9.43e-11	9.05e-10	up	OsABA2	oxidoreductase, short chain dehydrogenase/reductase family protein, putative, expressed
LOC_Os06g48960	468.636	542.46	550.857	159.741	78.0039	59.998	520.651	99.2477	2.35704	9.82e-11	9.4e-10	up	AIG2	AIG2-like family domain containing protein, expressed
LOC_Os05g49770	329.128	392.058	542.267	46.2698	86.671	16.8744	421.151	49.9384	2.98652	1.06e-10	1.02e-09	up	NA	CTP synthase, putative, expressed
LOC_Os07g47400	2328.28	2577.11	1778.74	22.0332	5.51543	74.9975	2228.04	34.1821	5.4256	1.08e-10	1.03e-09	up	NA	SRC2 protein, putative, expressed
LOC_Os04g43550	148.988	155.471	201.874	6.60997	1.57584	16.8744	168.778	8.35342	4.11707	1.11e-10	1.06e-09	up	NA	MazG nucleotide pyrophosphohydrolase domain containing protein, expressed
LOC_Os12g32992	559.383	665.823	790.85	174.063	141.825	236.242	672.019	184.043	1.8518	1.11e-10	1.06e-09	up	NA	expressed protein
LOC_Os02g06140	181.495	69.2862	154.09	1.10166	0	0	134.957	0.367221	7.17362	1.12e-10	1.07e-09	up	NA	retrotransposon protein, putative, unclassified, expressed
LOC_Os03g10640	113.773	96.3247	299.589	3.30499	1.57584	13.1246	169.895	6.0018	4.51867	1.12e-10	1.07e-09	up	osACA1	calcium-transporting ATPase, plasma membrane-type, putative, expressed
LOC_Os10g22980	628.459	596.537	486.429	88.133	159.947	164.994	570.475	137.692	2.01974	1.12e-10	1.07e-09	up	NA	leucine rich repeat domain containing protein, putative, expressed
LOC_Os04g33640	299.331	278.835	266.301	51.7781	12.6067	32.8114	281.489	32.3987	3.04336	1.17e-10	1.11e-09	up	NA	glycosyl hydrolases family 17, putative, expressed
LOC_Os06g34730	219.419	236.587	279.187	6.60997	35.4563	26.2491	245.064	22.7718	3.29509	1.21e-10	1.15e-09	up	NA	expressed protein
LOC_Os02g08364	757.131	672.583	667.364	202.706	264.741	221.243	699.026	229.563	1.59173	1.23e-10	1.17e-09	up	OsPP2C11	protein phosphatase 2C, putative, expressed
LOC_Os10g30162	151.697	47.3174	134.761	1.10166	3.15167	2.81241	111.259	2.35525	5.071	1.26e-10	1.19e-09	up	NA	hsp20/alpha crystallin family protein, putative, expressed
LOC_Os10g26050	327.774	386.989	389.251	63.8964	67.761	101.247	368.004	77.6347	2.21101	1.28e-10	1.21e-09	up	NA	methionyl-tRNA synthetase, putative, expressed
LOC_Os01g64790	529.585	562.739	390.861	106.861	30.7288	96.5593	494.395	78.0498	2.61199	1.3e-10	1.23e-09	up	OsEREBP2|ERF99	AP2 domain containing protein, expressed
LOC_Os01g52480	111.064	114.914	81.6084	0	3.15167	0.937469	102.529	1.36305	5.52074	1.34e-10	1.27e-09	up	NA	senescence-associated protein, putative, expressed
LOC_Os03g42530	250.571	302.493	200.263	38.5582	44.1234	37.4987	251.109	40.0601	2.58696	1.42e-10	1.34e-09	up	NA	retrotransposon, putative, centromere-specific, expressed
LOC_Os01g58010	456.446	437.686	420.391	77.1164	67.761	134.058	438.174	92.9785	2.20321	1.43e-10	1.36e-09	up	NA	ATP synthase, A subunit family protein, putative, expressed
LOC_Os07g12650	2649.28	2685.26	2551.34	1069.71	1405.65	1214.96	2628.63	1230.11	1.09047	1.47e-10	1.39e-09	up	NA	ribosomal protein L7Ae, putative, expressed
LOC_Os04g46220	5688.64	4452.9	4890.6	2582.3	2496.13	2552.73	5010.71	2543.72	0.975374	1.57e-10	1.48e-09	up	OsERF1	ethylene-responsive transcription factor, putative, expressed
LOC_Os11g32480	312.875	290.664	423.612	57.2864	9.45502	6.56228	342.384	24.4346	3.66604	1.61e-10	1.51e-09	up	NA	TPR repeat region family protein, expressed
LOC_Os03g17800	170.659	67.5963	110.601	0	0	2.81241	116.285	0.937469	6.12602	1.64e-10	1.54e-09	up	NA	phosphatidylinositol transfer protein alpha isoform, putative, expressed
LOC_Os11g11490	239.736	337.981	186.303	45.1682	17.3342	29.0615	254.673	30.5213	2.98258	1.64e-10	1.54e-09	up	OsCRR4	TKL_IRAK_CR4L.7 - The CR4L subfamily has homology with Crinkly4, expressed
LOC_Os06g03560	327.774	435.996	484.282	109.065	98.4898	69.3727	416.017	92.309	2.14377	1.69e-10	1.58e-09	up	OsOPT3	oligopeptide transporter, putative, expressed
LOC_Os09g19720	551.256	449.515	381.197	73.8114	126.855	113.434	460.656	104.7	2.10184	1.73e-10	1.62e-09	up	NA	expressed protein
LOC_Os12g33090	276.305	336.291	233.014	30.8465	61.4577	34.6863	281.87	42.3302	2.66258	1.73e-10	1.62e-09	up	C3H67	zinc finger family protein, putative, expressed
LOC_Os03g19220	109.709	162.231	62.817	2.20332	3.93959	0	111.586	2.04764	5.21088	1.77e-10	1.65e-09	up	NA	expressed protein
LOC_Os01g03870	109.709	131.813	116.507	1.10166	0	0.937469	119.343	0.67971	6.57854	1.79e-10	1.67e-09	up	NA	expressed protein
LOC_Os08g02110	27.0888	77.7357	479.45	0	0.787919	0.937469	194.758	0.575129	7.03689	1.87e-10	1.74e-09	up	prx117	peroxidase precursor, putative, expressed
LOC_Os01g73790	161.178	79.4256	104.158	0	0.787919	5.62481	114.921	2.13758	5.21628	1.89e-10	1.75e-09	up	NA	NAD dependent epimerase/dehydratase family protein, putative, expressed
LOC_Os01g12490	124.608	118.293	148.184	1.10166	0	8.43722	130.362	3.17963	4.93393	1.97e-10	1.83e-09	up	OsYUCCA4	flavin monooxygenase, putative, expressed
LOC_Os06g34790	969.778	848.333	914.874	159.741	362.443	181.869	910.995	234.684	1.93014	2.05e-10	1.9e-09	up	NA	DUF538 domain containing protein, putative, expressed
LOC_Os03g06240	3308.89	3268.28	3516.14	1685.54	1562.44	1858.06	3364.44	1702.02	0.980734	2.08e-10	1.93e-09	up	NA	YT521-B-like family domain containing protein, expressed
LOC_Os01g09770	251.925	196.029	225.497	2.20332	29.153	6.56228	224.484	12.6395	3.91029	2.25e-10	2.08e-09	up	NA	expressed protein
LOC_Os03g49600	390.078	253.486	310.327	27.5416	23.6376	71.2476	317.964	40.8089	2.88421	2.25e-10	2.08e-09	up	Os3BGlu7	Os3bglu7 - beta-glucosidase, exo-beta-glucanse, expressed
LOC_Os06g38294	123.254	128.433	188.988	13.2199	10.2429	2.81241	146.892	8.75843	3.87851	2.26e-10	2.09e-09	up	OsNRT1	peptide transporter PTR2, putative, expressed
LOC_Os03g11220	2903.92	2286.44	2723.14	1161.15	1363.1	1043.4	2637.83	1189.22	1.14472	2.35e-10	2.16e-09	up	NA	keratin, type I cytoskeletal 9, putative, expressed
LOC_Os10g33900	98.874	152.092	111.675	0	0	1.87494	120.88	0.624979	6.58872	2.6e-10	2.4e-09	up	LOGL10	possible lysine decarboxylase domain containing protein, expressed
LOC_Os10g01530	205.875	43.9376	126.708	3.30499	0	0	125.507	1.10166	6.11371	2.63e-10	2.42e-09	up	bHLH	helix-loop-helix DNA-binding domain containing protein, expressed
LOC_Os04g10530	28.4432	116.604	134.761	0	0	0	93.2694	0	7.2158	2.71e-10	2.49e-09	up	NA	amidase, putative, expressed
LOC_Os01g66270	93.4562	256.866	52.0791	0	2.36376	5.62481	134.134	2.66286	5.11549	2.73e-10	2.51e-09	up	ERF17	AP2 domain containing protein, expressed
LOC_Os01g04409	610.852	892.271	780.112	224.739	278.135	166.869	761.078	223.248	1.75035	2.96e-10	2.71e-09	up	OsWAK1	OsWAK1 - OsWAK receptor-like cytoplasmic kinase OsWAK-RLCK, expressed
LOC_Os05g33940	341.318	789.186	1227.35	116.776	99.2777	194.993	785.951	137.016	2.47333	2.98e-10	2.73e-09	up	HSR203J	alpha/beta hydrolase fold, putative, expressed
LOC_Os09g28480	1466.86	1505.71	1581.7	714.979	694.156	690.914	1518.09	700.017	1.11307	3.01e-10	2.76e-09	up	OsCYO1	expressed protein
LOC_Os01g65260	1647	1370.51	1633.24	724.894	687.853	575.606	1550.25	662.784	1.22125	3.15e-10	2.88e-09	up	ATASE1	amidophosphoribosyltransferase, chloroplast precursor, putative, expressed
LOC_Os10g01480	493.015	667.513	420.928	157.538	73.2764	115.309	527.152	115.374	2.16128	3.26e-10	2.98e-09	up	OsITPK1	Inositol 1, 3, 4-trisphosphate 5/6-kinase, putative, expressed
LOC_Os12g18360	105.646	89.5651	153.553	0	0	0.937469	116.255	0.31249	7.00143	3.47e-10	3.16e-09	up	Pita|Pi-4a	NB-ARC domain containing protein, expressed
LOC_Os04g40600	474.053	358.26	635.15	109.065	138.674	108.746	489.154	118.828	2.01708	3.51e-10	3.2e-09	up	OsMSRA2	peptide methionine sulfoxide reductase, putative, expressed
LOC_Os10g34520	2744.09	2676.81	2889.05	1539.02	1201.58	1232.77	2769.98	1324.46	1.06172	3.6e-10	3.27e-09	up	OsDim1	mitosis protein dim1, putative, expressed
LOC_Os06g40190	153.051	130.123	148.721	1.10166	1.57584	13.1246	143.965	5.26735	4.44831	3.68e-10	3.34e-09	up	PLDALPHA3	phospholipase D, putative, expressed
LOC_Os05g07220	111.064	30.4183	124.56	0	0	0	88.6808	0	7.16041	3.75e-10	3.4e-09	up	NA	kelch repeat-containing protein, putative, expressed
LOC_Os01g46926	1400.49	1117.03	1072.72	516.68	481.418	434.048	1196.75	477.382	1.31803	3.98e-10	3.6e-09	up	OsUBC5a	ubiquitin-conjugating enzyme, putative, expressed
LOC_Os08g26820	109.709	199.409	182.545	13.2199	18.91	14.062	163.888	15.3973	3.28295	4.05e-10	3.66e-09	up	NA	plant protein of unknown function domain containing protein, expressed
LOC_Os05g07680	467.281	160.541	231.403	37.4565	33.0926	9.37469	286.408	26.6413	3.30327	4.25e-10	3.84e-09	up	NA	KIP1, putative, expressed
LOC_Os12g39640	904.765	1135.62	1042.66	420.835	345.108	426.548	1027.68	397.497	1.36281	4.4e-10	3.97e-09	up	G2-like	MYB family transcription factor, putative, expressed
LOC_Os05g44560	132.735	65.9064	50.4684	0	0	0	83.0366	0	7.09863	4.44e-10	4e-09	up	PHP3	kinesin motor domain containing protein, expressed
LOC_Os10g37290	135.444	82.8054	117.581	0	0.787919	0	111.943	0.26264	6.96616	5.01e-10	4.5e-09	up	NA	DEFL6 - Defensin and Defensin-like DEFL family, expressed
LOC_Os03g10050	264.115	278.835	344.688	28.6432	66.1852	19.6868	295.879	38.1717	2.86468	5.05e-10	4.54e-09	up	NA	serine acetyltransferase protein, putative, expressed
LOC_Os05g38370	984.676	674.273	824.675	272.111	274.984	315.927	827.875	287.674	1.51423	5.16e-10	4.63e-09	up	OsFKBP20	peptidyl-prolyl cis-trans isomerase, FKBP-type, putative, expressed
LOC_Os12g34440	255.989	153.782	188.988	31.9482	18.1221	23.4367	199.586	24.5024	2.94727	5.17e-10	4.63e-09	up	NA	expressed protein
LOC_Os02g58540	172.014	189.27	349.52	1.10166	25.2134	17.8119	236.935	14.709	3.79299	5.44e-10	4.87e-09	up	NA	RING-H2 finger protein, putative, expressed
LOC_Os05g50710	2012.69	2338.83	1834.58	681.929	701.248	1059.34	2062.03	814.172	1.33182	5.52e-10	4.94e-09	up	OsLEA5	late embryogenesis abundant protein, putative, expressed
LOC_Os03g05290	2263.27	2561.9	1510.83	638.964	935.259	771.537	2112	781.92	1.42124	5.59e-10	5e-09	up	OsTIP1;1; rTip1; OsAQP	aquaporin protein, putative, expressed
LOC_Os12g38270	2236.18	2114.07	1514.05	201.604	748.523	453.735	1954.77	467.954	2.03143	5.63e-10	5.03e-09	up	MTI4A|OsMT1a	metallothionein, putative, expressed
LOC_Os04g57630	147.634	79.4256	80.5346	4.40665	0.787919	0	102.531	1.73152	5.36945	5.68e-10	5.07e-09	up	PSKR2	phytosulfokine receptor precursor, putative, expressed
LOC_Os02g44360	127.317	211.238	90.1988	11.0166	2.36376	0	142.918	4.46013	4.6619	5.85e-10	5.22e-09	up	OsSCL6-IIb	scarecrow transcription factor family protein, putative, expressed
LOC_Os09g32050	245.153	236.587	106.306	8.8133	11.8188	27.1866	196.015	15.9396	3.46386	5.89e-10	5.24e-09	up	OsDjC70	chaperone protein dnaJ 10, putative, expressed
LOC_Os10g40590	127.317	245.036	128.319	16.5249	3.93959	14.062	166.891	11.5089	3.69352	6.06e-10	5.39e-09	up	NA	oxysterol-binding protein, putative, expressed
LOC_Os04g17650	824.853	850.023	826.822	28.6432	1.57584	20.6243	833.899	16.9478	5.09517	6.09e-10	5.42e-09	up	OsSUS7	sucrose synthase, putative, expressed
LOC_Os09g25040	96.1651	108.154	92.8833	0	0.787919	4.68734	99.0675	1.82509	5.19683	6.37e-10	5.65e-09	up	bHLH	joka8, putative, expressed
LOC_Os01g65370	52.8231	130.123	144.425	0	0	3.74987	109.124	1.24996	5.7104	6.4e-10	5.67e-09	up	MYB	MYB family transcription factor, putative, expressed
LOC_Os05g37730	331.837	392.058	542.267	45.1682	12.6067	87.1846	422.054	48.3198	3.03534	6.65e-10	5.88e-09	up	MYB	MYB family transcription factor, putative, expressed
LOC_Os03g58040	1125.54	1005.49	1128.02	22.0332	8.6671	72.1851	1086.35	34.2951	4.60717	6.75e-10	5.97e-09	up	OsGDH1	glutamate dehydrogenase protein, putative, expressed
LOC_Os11g02750	120.545	99.7045	98.2523	0	0.787919	0	106.167	0.26264	6.89447	7.72e-10	6.77e-09	up	NA	DUF567 domain containing protein, putative, expressed
LOC_Os05g10690	417.167	503.592	435.424	131.098	54.3664	35.6238	452.061	73.696	2.56519	8.41e-10	7.35e-09	up	MYB_related	Myb transcription factor, putative, expressed
LOC_Os01g64020	78.5574	47.3174	202.41	3.30499	0	0.937469	109.428	1.41415	5.64703	9.6e-10	8.36e-09	up	OsbZIP11	transcription factor, putative, expressed
LOC_Os06g28590	246.508	287.284	179.861	19.8299	13.3946	45.936	237.884	26.3868	3.06843	9.87e-10	8.58e-09	up	OsPUB74	bg55, putative, expressed
LOC_Os12g09590	277.66	272.075	253.416	50.6765	59.0939	54.3732	267.717	54.7145	2.24817	1.03e-09	8.95e-09	up	NA	leafbladeless1, putative, expressed
LOC_Os07g46380	310.166	238.277	279.724	48.4731	16.5463	4.68734	276.056	23.2356	3.43766	1.1e-09	9.52e-09	up	NA	glycosyltransferase, putative, expressed
LOC_Os01g04670	82.6207	77.7357	57.9849	0	0	0	72.7805	0	6.94374	1.1e-09	9.57e-09	up	NA	expressed protein
LOC_Os09g25640	29.7976	167.301	59.0587	0	0	0	85.3857	0	7.04484	1.12e-09	9.67e-09	up	NA	5-nucleotidase domain-containing protein, putative, expressed
LOC_Os12g06260	234.318	81.1155	123.486	6.60997	1.57584	12.1871	146.307	6.79097	4.16787	1.13e-09	9.76e-09	up	NA	harpin-induced protein 1 domain containing protein, expressed
LOC_Os04g57720	582.408	758.768	442.404	79.3197	182.009	144.37	594.527	135.233	2.09661	1.13e-09	9.77e-09	up	OsRR6	OsRR6 type-A response regulator, expressed
LOC_Os03g43410	97.5195	89.5651	86.9774	0	1.57584	0.937469	91.354	0.837769	5.86291	1.14e-09	9.82e-09	up	IAA12	OsIAA12 - Auxin-responsive Aux/IAA gene family member, expressed
LOC_Os01g55770	2069.58	1505.71	1906.52	816.332	847.012	801.536	1827.27	821.627	1.14879	1.14e-09	9.85e-09	up	NA	expressed protein
LOC_Os05g44050	1550.83	1708.5	1614.99	679.726	700.46	844.659	1624.77	741.615	1.1262	1.2e-09	1.03e-08	up	OsRab7|OsRab7B3	ras-related protein, putative, expressed
LOC_Os05g03590	151.697	103.084	53.1529	4.40665	0.787919	0	102.645	1.73152	5.34087	1.27e-09	1.1e-08	up	NA	expressed protein
LOC_Os04g53990	90.7473	79.4256	85.9036	2.20332	0.787919	0.937469	85.3589	1.30957	5.42872	1.33e-09	1.15e-08	up	bHLH	ethylene-responsive protein related, putative, expressed
LOC_Os09g25460	3873.69	3662.03	3500.57	1880.54	2117.93	1826.19	3678.76	1941.55	0.918763	1.38e-09	1.18e-08	up	HCT3	transferase family protein, putative, expressed
LOC_Os01g37980	488.952	660.754	532.066	131.098	185.949	181.869	560.59	166.305	1.73107	1.39e-09	1.19e-08	up	NA	vesicle transport v-SNARE protein, putative, expressed
LOC_Os07g14910	931.853	752.008	686.692	1.10166	0	10.3122	790.185	3.80461	6.34935	1.39e-09	1.19e-08	up	NA	expressed protein
LOC_Os01g66110	112.418	282.214	114.359	12.1183	0	8.43722	169.664	6.85184	4.33908	1.43e-09	1.23e-08	up	NA	methyltransferase, putative, expressed
LOC_Os10g27360	334.546	158.851	223.886	1.10166	28.3651	2.81241	239.095	10.7597	4.15698	1.46e-09	1.25e-08	up	NAC	no apical meristem protein, putative, expressed
LOC_Os01g42730	105.646	128.433	105.232	9.91496	1.57584	1.87494	113.104	4.45525	4.38495	1.57e-09	1.35e-08	up	GELP17	GDSL-like lipase/acylhydrolase, putative, expressed
LOC_Os01g64250	104.292	65.9064	47.7839	0	0	0	72.6607	0	6.91318	1.62e-09	1.38e-08	up	OsHORZ1	hemerythrin family protein, expressed
LOC_Os03g50280	235.672	307.563	246.436	41.8632	28.3651	60.9355	263.224	43.7212	2.53304	1.67e-09	1.42e-08	up	NA	GLTP domain containing protein, putative, expressed
LOC_Os02g28980	549.902	348.121	533.139	152.029	78.0039	102.184	477.054	110.739	2.08198	1.68e-09	1.43e-08	up	rFKBP75	peptidyl-prolyl isomerase, putative, expressed
LOC_Os05g46580	266.824	248.416	340.93	37.4565	17.3342	62.8104	285.39	39.2004	2.79201	1.7e-09	1.45e-08	up	OsFPPS2|FPPS2	polyprenyl synthetase, putative, expressed
LOC_Os01g12100	501.142	664.133	562.669	194.994	150.492	197.806	575.981	181.098	1.65397	1.71e-09	1.46e-08	up	NA	expressed protein
LOC_Os04g55410	600.016	520.491	772.596	170.758	225.345	198.743	631.034	198.282	1.65575	1.74e-09	1.48e-08	up	NA	FGGY family of carbohydrate kinases, putative, expressed
LOC_Os09g37100	159.824	47.3174	197.578	9.91496	1.57584	0.937469	134.906	4.14276	4.66767	1.8e-09	1.53e-08	up	OsSTA233	phospholipase D, putative, expressed
LOC_Os03g40600	318.293	292.354	168.049	42.9648	4.72751	14.9995	259.565	20.8973	3.49231	1.83e-09	1.55e-08	up	NA	cytochrome P450 78A11, putative, expressed
LOC_Os04g45370	828.916	801.016	735.55	272.111	341.957	275.616	788.494	296.561	1.39868	1.98e-09	1.67e-08	up	SAUR19	OsSAUR19 - Auxin-responsive SAUR gene family member, expressed
LOC_Os05g25310	818.081	664.133	635.15	257.789	193.828	266.241	705.788	239.286	1.54806	2.04e-09	1.72e-08	up	LACS8	acyl-CoA synthetase protein, putative, expressed
LOC_Os11g43700	157.115	92.9449	175.566	7.71164	5.51543	16.8744	141.875	10.0338	3.64393	2.05e-09	1.73e-08	up	NA	RGH1A, putative, expressed
LOC_Os12g42400	295.267	217.998	251.805	18.7283	48.063	7.49975	255.023	24.7637	3.22392	2.17e-09	1.82e-08	up	HAP2F	nuclear transcription factor Y subunit, putative, expressed
LOC_Os05g43170	465.927	632.025	607.768	163.046	150.492	209.056	568.573	174.198	1.69011	2.2e-09	1.85e-08	up	NA	calreticulin precursor protein, putative, expressed
LOC_Os06g50080	143.57	295.734	277.039	23.1349	22.8496	0.937469	238.781	15.6407	3.73057	2.21e-09	1.86e-08	up	OsaFLZ9	DUF581 domain containing protein, expressed
LOC_Os03g13600	705.662	822.985	836.486	252.281	342.745	225.93	788.378	273.652	1.51279	2.31e-09	1.94e-08	up	ZOS3-07	ZOS3-07 - C2H2 zinc finger protein, expressed
LOC_Os08g04130	364.344	403.888	362.943	0	0	5.62481	377.058	1.87494	6.3239	2.34e-09	1.96e-08	up	OsRFPHC-2	copine-6, putative, expressed
LOC_Os02g45850	40.6331	133.503	50.4684	0	0	0	74.868	0	6.90198	2.33e-09	1.96e-08	up	RAV6	B3 DNA binding domain containing protein, expressed
LOC_Os05g37460	193.685	136.882	275.965	18.7283	9.45502	32.8114	202.177	20.3316	3.20074	2.34e-09	1.97e-08	up	NA	expressed protein
LOC_Os12g35040	97.5195	125.053	141.741	12.1183	4.72751	8.43722	121.438	8.42767	3.67806	2.43e-09	2.03e-08	up	TCM12	2,3-bisphosphoglycerate-independent phosphoglycerate mutase, putative, expressed
LOC_Os12g38000	3415.89	3574.15	3708.89	1833.17	1721.6	2084.93	3566.31	1879.9	0.921371	2.57e-09	2.15e-08	up	RPL8	60S ribosomal protein L8, putative, expressed
LOC_Os11g06650	193.685	182.51	161.069	12.1183	29.153	22.4992	179.088	21.2568	2.96186	2.69e-09	2.25e-08	up	OsMed26_2	transcription elongation factor protein, putative, expressed
LOC_Os05g49350	101.583	216.308	198.652	16.5249	0	5.62481	172.181	7.38325	4.26699	2.97e-09	2.47e-08	up	NA	DUF1645 domain containing protein, putative, expressed
LOC_Os01g49190	941.334	1083.23	1006.15	431.852	455.417	348.738	1010.24	412.002	1.28564	3.01e-09	2.5e-08	up	AtpB	ATP synthase, putative, expressed
LOC_Os08g32870	1374.75	1257.29	1197.82	619.134	578.332	509.045	1276.62	568.837	1.16032	3.09e-09	2.57e-08	up	OsBADH2|fgr	aldehyde dehydrogenase, putative, expressed
LOC_Os05g47540	60126.2	48831.5	56154.1	29116.9	34136.6	25786	55037.3	29679.8	0.888401	3.28e-09	2.72e-08	up	OsPEAMT2	CPuORF26 - conserved peptide uORF-containing transcript, expressed
LOC_Os06g50040	1397.78	736.799	1022.79	203.808	116.612	389.987	1052.46	236.802	2.11812	3.52e-09	2.92e-08	up	SAUR29	OsSAUR29 - Auxin-responsive SAUR gene family member, expressed
LOC_Os05g06014	369.762	417.407	407.505	92.5396	104.793	130.308	398.225	109.214	1.8423	3.62e-09	3e-08	up	NA	expressed protein
LOC_Os03g53070	1070.01	812.845	1036.21	284.229	447.538	274.678	973.021	335.482	1.52218	4.04e-09	3.34e-08	up	NA	prenylated rab acceptor, putative, expressed
LOC_Os06g45410	97.5195	106.464	90.1988	5.50831	0	0	98.0608	1.8361	5.22036	4.38e-09	3.59e-08	up	G2-like	MYB family transcription factor, putative, expressed
LOC_Os01g22640	60.9497	113.224	84.8298	1.10166	0	1.87494	86.3344	0.9922	5.68818	4.41e-09	3.62e-08	up	GELP14	GDSL-like lipase/acylhydrolase, putative, expressed
LOC_Os05g49240	63.6586	94.6348	137.446	2.20332	0	0	98.5797	0.734442	6.20692	4.66e-09	3.81e-08	up	MYB_related	homeodomain-related, putative, expressed
LOC_Os01g59350	209.938	341.361	275.965	55.0831	59.0939	28.1241	275.755	47.4337	2.47899	4.85e-09	3.96e-08	up	OsbZIP08	transcription factor, putative, expressed
LOC_Os01g54930	742.232	544.15	730.718	122.285	237.163	221.243	672.367	193.564	1.77359	5.04e-09	4.11e-08	up	VOZ	one zinc finger protein, putative, expressed
LOC_Os01g63460	199.102	111.534	107.38	3.30499	1.57584	14.9995	139.339	6.62677	4.1067	5.08e-09	4.14e-08	up	MYB	MYB family transcription factor, putative, expressed
LOC_Os03g42070	176.077	145.332	121.339	0	10.2429	13.1246	147.583	7.78917	3.95721	5.19e-09	4.23e-08	up	CycD5;1	cyclin, putative, expressed
LOC_Os11g06370	281.723	287.284	342.541	84.828	37.0322	54.3732	303.849	58.7445	2.33203	5.44e-09	4.42e-08	up	NA	expressed protein
LOC_Os12g35395	912.891	902.41	815.011	359.142	393.959	316.864	876.771	356.655	1.28806	5.5e-09	4.47e-08	up	NA	expressed protein
LOC_Os02g53490	767.966	670.893	1023.33	257.789	337.229	270.928	820.729	288.649	1.49682	5.6e-09	4.55e-08	up	MTP8.2	cation efflux family protein, putative, expressed
LOC_Os10g23204	471.344	588.088	370.459	56.1848	144.977	109.684	476.63	103.615	2.15477	5.68e-09	4.6e-08	up	OsCutA1	CutA, chloroplast precursor, putative, expressed
LOC_Os06g49200	165.241	121.673	191.136	15.4233	24.4255	14.9995	159.35	18.2827	3.01092	5.68e-09	4.61e-08	up	NA	expressed protein
LOC_Os05g03130	71.7852	54.077	63.8908	0	0	0	63.251	0	6.72582	5.72e-09	4.64e-08	up	OsRCI2-7	OsRCI2-7 - Putative low temperature and salt responsive protein, expressed
LOC_Os11g05550	75.8485	38.8679	79.9977	0	0	0	64.9047	0	6.74275	5.84e-09	4.73e-08	up	NA	expressed protein
LOC_Os02g18510	48.7598	103.084	46.1732	0	0	0	66.0058	0	6.74689	5.87e-09	4.75e-08	up	NA	stripe rust resistance protein Yr10, putative, expressed
LOC_Os10g11260	2075	2220.54	2409.6	997.005	1260.67	970.28	2235.04	1075.98	1.05022	5.95e-09	4.81e-08	up	OsUBC4	ubiquitin-conjugating enzyme, putative, expressed
LOC_Os01g18050	93.4562	158.851	127.245	0	1.57584	11.2496	126.517	4.27515	4.4828	6e-09	4.85e-08	up	TUB1	tubulin/FtsZ domain containing protein, putative, expressed
LOC_Os05g51180	3166.68	3092.53	2623.28	1542.33	1467.89	1622.76	2960.83	1544.33	0.935138	6.05e-09	4.89e-08	up	NA	hyaluronan/mRNA binding family domain containing protein, expressed
LOC_Os12g05690	33.861	59.1467	108.99	0	0	0	67.3326	0	6.76391	6.08e-09	4.91e-08	up	NA	expressed protein
LOC_Os01g19330	39.2787	98.0146	59.0587	0	0	0	65.4507	0	6.73695	6.32e-09	5.09e-08	up	MYB	MYB family transcription factor, putative, expressed
LOC_Os03g53200	300.685	417.407	346.836	12.1183	46.4872	80.6223	354.976	46.4093	2.83764	6.55e-09	5.27e-08	up	OsCML4	OsCML4 - Calmodulin-related calcium sensor protein, expressed
LOC_Os01g65880	2482.68	2844.11	2612.54	1199.71	1328.43	1504.64	2646.45	1344.26	0.973191	6.59e-09	5.3e-08	up	SWEET1A	nodulin MtN3 family protein, putative, expressed
LOC_Os03g25050	67.7219	104.774	63.3539	1.10166	1.57584	0.937469	78.6167	1.20499	5.32311	6.59e-09	5.3e-08	up	NA	chaperonin, putative, expressed
LOC_Os01g11910	70.4308	69.2862	128.855	0	0	0.937469	89.5241	0.31249	6.5873	6.82e-09	5.48e-08	up	bHLH	basic helix-loop-helix, putative, expressed
LOC_Os08g44530	472.699	273.765	371.533	64.9981	108.733	79.6848	372.666	84.4719	2.10213	6.91e-09	5.55e-08	up	Dad	dihydroxy-acid dehydratase, putative, expressed
LOC_Os04g49210	40.6331	108.154	160.532	5.50831	1.57584	3.74987	103.107	3.61134	4.47851	6.93e-09	5.56e-08	up	OsS3H	naringenin,2-oxoglutarate 3-dioxygenase, putative, expressed
LOC_Os03g21140	172.014	27.0385	171.807	6.60997	3.15167	4.68734	123.62	4.81633	4.34618	7.17e-09	5.74e-08	up	C3H22	RNA-binding zinc finger protein, putative, expressed
LOC_Os01g35330	83.9752	272.075	218.517	19.8299	12.6067	25.3117	191.522	19.2494	3.18797	7.21e-09	5.77e-08	up	NA	circumsporozoite protein precursor, putative, expressed
LOC_Os03g30420	117.836	40.5578	120.802	0	0	0.937469	93.0653	0.31249	6.60712	7.44e-09	5.95e-08	up	GL3.2	cytochrome P450, putative, expressed
LOC_Os02g42220	650.13	784.117	578.239	148.724	103.217	263.429	670.829	171.79	1.93688	7.71e-09	6.15e-08	up	YSL14	transposon protein, putative, unclassified, expressed
LOC_Os05g36910	310.166	119.983	301.736	5.50831	10.2429	41.2486	243.962	19	3.5031	7.81e-09	6.22e-08	up	NA	NC domain-containing protein, putative, expressed
LOC_Os04g37740	67.7219	67.5963	140.13	0	0	3.74987	91.8161	1.24996	5.45076	7.89e-09	6.29e-08	up	NA	zinc finger, C3HC4 type domain containing protein, expressed
LOC_Os05g07810	71.7852	50.6972	62.2801	0	0	0	61.5875	0	6.68063	8.06e-09	6.42e-08	up	NA	universal stress protein domain containing protein, putative, expressed
LOC_Os03g25460	56.8864	38.8679	95.5678	0	0	0	63.774	0	6.70431	8.25e-09	6.56e-08	up	OsRCI2-3	OsRCI2-4 - Putative low temperature and salt responsive protein, expressed
LOC_Os01g23990	1177.01	657.374	678.102	2.20332	22.8496	37.4987	837.494	20.8506	4.80351	8.36e-09	6.64e-08	up	NA	expressed protein
LOC_Os01g46380	2183.35	2409.81	1974.71	958.446	1225.21	914.969	2189.29	1032.88	1.0773	8.38e-09	6.66e-08	up	NA	ketol-acid reductoisomerase, chloroplast precursor, putative, expressed
LOC_Os01g27990	349.445	381.919	398.378	88.133	124.491	95.6218	376.581	102.749	1.84689	8.46e-09	6.72e-08	up	NA	NPL4, putative, expressed
LOC_Os01g50934	782.865	523.871	518.643	186.181	208.011	106.871	608.46	167.021	1.83921	1e-08	7.95e-08	up	NA	fiber protein Fb11, putative, expressed
LOC_Os06g08090	314.23	420.787	267.375	47.3715	91.3986	74.06	334.13	70.9434	2.18501	1.01e-08	7.96e-08	up	NA	heparanase-like protein precursor, putative, expressed
LOC_Os06g48750	3754.5	3733	3721.24	2008.33	2143.14	2178.68	3736.25	2110.05	0.821996	1.02e-08	8.04e-08	up	eIF-4a|EIF4A	DEAD-box ATP-dependent RNA helicase, putative, expressed
LOC_Os12g06220	981.968	1140.69	1452.31	220.332	427.052	489.359	1191.65	378.914	1.63544	1.03e-08	8.12e-08	up	NA	harpin-induced protein 1 domain containing protein, expressed
LOC_Os07g41460	56.8864	92.9449	77.8502	1.10166	1.57584	0.937469	75.8938	1.20499	5.27452	1.03e-08	8.16e-08	up	NA	sulfotransferase domain containing protein, expressed
LOC_Os01g51320	74.4941	59.1467	139.593	0	0.787919	0.937469	91.0781	0.575129	6.16727	1.09e-08	8.55e-08	up	OsPAO1|PAO1	peroxisomal N-acetyl-spermine/spermidine oxidase precursor, putative, expressed
LOC_Os05g50470	163.887	175.75	169.66	12.1183	27.5772	4.68734	169.766	14.7943	3.34578	1.12e-08	8.78e-08	up	NA	expressed protein
LOC_Os06g39912	2914.75	2414.88	2340.34	1221.74	1419.83	1034.97	2556.65	1225.51	1.05553	1.15e-08	9.07e-08	up	NA	expressed protein
LOC_Os04g59590	121.899	67.5963	61.2063	1.10166	3.15167	0	83.5673	1.41778	5.16569	1.18e-08	9.23e-08	up	NA	methyltransferase, putative, expressed
LOC_Os10g42410	9478.36	9517.55	9110.08	2009.43	4829.15	4163.3	9368.66	3667.29	1.34321	1.19e-08	9.36e-08	up	NA	zinc-binding protein, putative, expressed
LOC_Os06g13140	29.7976	54.077	109.527	0	0	0	64.4673	0	6.67942	1.19e-08	9.36e-08	up	OsWD40-127	WD domain, G-beta repeat domain containing protein, expressed
LOC_Os03g01016	193.685	167.301	161.606	33.0499	22.8496	16.8744	174.197	24.258	2.76324	1.2e-08	9.38e-08	up	NA	expressed protein
LOC_Os03g04570	300.685	133.503	237.309	24.2366	44.1234	29.0615	223.832	32.4738	2.69917	1.29e-08	1e-07	up	NA	peptide transporter PTR3-A, putative, expressed
LOC_Os07g43940	148.988	211.238	100.937	2.20332	17.3342	13.1246	153.721	10.8874	3.59016	1.28e-08	1e-07	up	NA	X8 domain containing protein, expressed
LOC_Os12g02910	71.7852	81.1155	32.2139	0	0	0	61.7049	0	6.63539	1.32e-08	1.03e-07	up	GAUT19	glycosyl transferase, family 8, putative, expressed
LOC_Os02g35530	75.8485	33.7981	72.4812	0	0	0	60.7093	0	6.6274	1.38e-08	1.08e-07	up	OsKMD3	OsFBK8 - F-box domain and kelch repeat containing protein, expressed
LOC_Os01g53520	4300.34	3462.62	3709.96	1336.32	1993.43	2047.43	3824.31	1792.39	1.08769	1.42e-08	1.1e-07	up	NA	reticulon domain containing protein, putative, expressed
LOC_Os06g20030	98.874	108.154	59.5956	4.40665	0	0	88.8745	1.46888	5.31091	1.42e-08	1.1e-07	up	NA	chloroplastic group IIA intron splicing facilitator CRS1, chloroplast precursor, putative, expressed
LOC_Os04g33990	92.1018	94.6348	59.5956	0	0	0.937469	82.1107	0.31249	6.45811	1.45e-08	1.12e-07	up	NA	harpin-induced protein 1 domain containing protein, expressed
LOC_Os06g13810	457.8	630.335	690.987	168.554	139.462	231.555	593.041	179.857	1.70386	1.46e-08	1.14e-07	up	PFP??	pyrophosphate--fructose 6-phosphate 1-phosphotransferase subunit beta, putative, expressed
LOC_Os01g51060	180.14	175.75	178.787	33.0499	10.2429	22.4992	178.226	21.9307	2.93199	1.56e-08	1.21e-07	up	AH9	hydrolase, putative, expressed
LOC_Os01g58194	188.267	67.5963	201.874	1.10166	10.2429	14.9995	152.579	8.78137	3.85007	1.56e-08	1.21e-07	up	NA	protein disulfide isomerase, putative, expressed
LOC_Os10g41550	830.271	897.34	1038.9	396.598	416.021	336.551	922.169	383.057	1.26091	1.59e-08	1.23e-07	up	NA	beta-amylase, putative, expressed
LOC_Os04g57400	907.473	694.552	745.214	301.856	193.04	318.739	782.413	271.212	1.51652	1.65e-08	1.27e-07	up	OsMTK|OsMTK1	methylthioribose kinase, putative, expressed
LOC_Os09g38400	708.371	633.715	661.458	174.063	87.459	254.991	667.848	172.171	1.929	1.65e-08	1.27e-07	up	NA	prostatic spermine-binding protein precursor, putative, expressed
LOC_Os02g03570	62.3041	99.7045	79.9977	1.10166	0	0	80.6688	0.367221	6.4126	1.67e-08	1.29e-07	up	NA	hsp20/alpha crystallin family protein, putative, expressed
LOC_Os07g31500	104.292	138.572	127.782	1.10166	12.6067	8.43722	123.549	7.38186	3.78883	1.67e-08	1.29e-07	up	NA	leucine-rich repeat receptor protein kinase EXS precursor, putative, expressed
LOC_Os04g45834	121.899	192.649	133.151	4.40665	18.1221	0.937469	149.233	7.82208	3.94263	1.7e-08	1.31e-07	up	S40-5	DUF584 domain containing protein, putative, expressed
LOC_Os09g08890	406.331	398.818	403.21	74.913	118.188	134.058	402.786	109.053	1.85575	1.75e-08	1.35e-07	up	NA	mitochondrial 60S ribosomal protein L5, putative, expressed
LOC_Os03g17240	2167.1	2112.38	1619.28	672.014	869.074	1028.4	1966.26	856.497	1.19025	1.77e-08	1.36e-07	up	NA	ankyrin repeat-containing protein, putative, expressed
LOC_Os09g29890	574.282	481.623	657.163	143.216	200.131	213.743	571.023	185.697	1.60442	1.78e-08	1.36e-07	up	NA	phosphatidylinositol 3- and 4-kinase family protein, putative, expressed
LOC_Os03g22810	4150	3308.84	3981.63	1646.99	2252.66	1854.31	3813.49	1917.99	0.987579	1.81e-08	1.39e-07	up	SodCc7	copper/zinc superoxide dismutase, putative, expressed
LOC_Os07g40940	125.963	177.44	91.2726	0	0.787919	12.1871	131.559	4.325	4.48852	1.88e-08	1.44e-07	up	NA	X8 domain containing protein, expressed
LOC_Os03g53150	1254.21	973.386	1044.8	445.072	523.966	346.863	1090.8	438.634	1.30462	1.9e-08	1.45e-07	up	OsIAA13|OsiIAA1	OsIAA13 - Auxin-responsive Aux/IAA gene family member, expressed
LOC_Os03g53650	296.622	278.835	212.611	52.8798	67.761	47.8109	262.689	56.1506	2.17726	1.93e-08	1.48e-07	up	RCS3	cysteine synthase, putative, expressed
LOC_Os08g34720	1422.16	718.21	1021.18	29.7449	5.51543	64.6853	1053.85	33.3152	4.5332	1.99e-08	1.52e-07	up	NA	D-3-phosphoglycerate dehydrogenase, chloroplast precursor, putative, expressed
LOC_Os03g16980	856.005	890.581	1013.13	225.841	362.443	406.861	919.904	331.715	1.45807	2.06e-08	1.57e-07	up	UXS	NAD dependent epimerase/dehydratase family domain containing protein, expressed
LOC_Os07g44790	1101.16	1064.64	1156.48	461.597	320.683	538.107	1107.43	440.129	1.32364	2.06e-08	1.57e-07	up	NA	transport protein particle component, Bet3, domain containing protein, expressed
LOC_Os11g13810	407.686	481.623	524.012	146.521	74.8523	151.87	471.107	124.414	1.89777	2.06e-08	1.57e-07	up	NA	non-lysosomal glucosylceramidase, putative, expressed
LOC_Os12g13320	205.875	239.967	172.881	7.71164	26.7892	0	206.241	11.5003	3.87525	2.08e-08	1.58e-07	up	NA	argininosuccinate synthase, chloroplast precursor, putative, expressed
LOC_Os02g04260	654.194	488.383	479.45	160.843	193.04	189.369	540.675	181.084	1.56034	2.1e-08	1.6e-07	up	NA	expressed protein
LOC_Os01g17214	1013.12	882.131	1048.56	282.026	468.024	383.425	981.271	377.825	1.3654	2.16e-08	1.64e-07	up	ZIFL2	major facilitator superfamily antiporter, putative, expressed
LOC_Os11g04320	93.4562	94.6348	51.5422	1.10166	0	0	79.8777	0.367221	6.3799	2.18e-08	1.66e-07	up	NA	phosphoglycerate mutase, putative, expressed
LOC_Os05g39930	260.052	316.013	278.113	24.2366	52.0026	74.9975	284.726	50.4122	2.43096	2.24e-08	1.71e-07	up	OsPUB2	spotted leaf 11, putative, expressed
LOC_Os09g32200	666.384	572.878	515.422	189.486	215.89	105.934	584.895	170.437	1.75479	2.25e-08	1.71e-07	up	NA	mitochondrial carrier protein, putative, expressed
LOC_Os02g41860	2496.23	1831.86	1912.43	1106.07	953.382	820.285	2080.17	959.912	1.1104	2.27e-08	1.73e-07	up	PIP2;2	aquaporin protein, putative, expressed
LOC_Os03g32314	2639.8	2107.31	2384.36	1229.46	1137.75	1307.77	2377.16	1224.99	0.95354	2.37e-08	1.79e-07	up	OsAOC	allene oxide cyclase 4, chloroplast precursor, putative, expressed
LOC_Os10g37980	2444.76	2078.59	2340.34	1113.78	1207.09	1273.08	2287.89	1197.98	0.930405	2.43e-08	1.84e-07	up	ADT	prephenate dehydratase domain containing protein, expressed
LOC_Os05g40770	381.952	148.712	473.007	59.4898	66.1852	26.2491	334.557	50.6414	2.64808	2.44e-08	1.85e-07	up	OsRPK1	leucine-rich repeat family protein, putative, expressed
LOC_Os07g02800	2937.78	2872.84	2770.39	1709.78	1501.77	1473.7	2860.34	1561.75	0.870445	2.48e-08	1.88e-07	up	G2-like	MYB family transcription factor, putative, expressed
LOC_Os08g32970	971.132	937.898	1108.69	299.652	369.534	102.184	1005.91	257.123	1.93743	2.5e-08	1.89e-07	up	ANN7	annexin, putative, expressed
LOC_Os08g39370	2049.26	1791.3	1969.34	1107.17	823.375	721.851	1936.64	884.132	1.12664	2.5e-08	1.89e-07	up	NA	citrate transporter, putative, expressed
LOC_Os02g47790	138.153	64.2165	61.7432	0	1.57584	0	88.0375	0.525279	6.10619	2.58e-08	1.94e-07	up	OsMDHAR4	monodehydroascorbate reductase, putative, expressed
LOC_Os06g29730	264.115	621.886	2412.82	19.8299	43.3355	32.8114	1099.61	31.9923	4.61	2.72e-08	2.05e-07	up	Bphi008a	RALFL28 - Rapid ALkalinization Factor RALF family protein precursor, expressed
LOC_Os05g34540	1974.77	1777.78	1942.5	994.801	1043.99	879.346	1898.35	972.713	0.961322	2.8e-08	2.11e-07	up	OsGDI1	rab GDP dissociation inhibitor alpha, putative, expressed
LOC_Os02g35180	1801.4	1703.43	1885.58	911.075	956.533	676.852	1796.8	848.153	1.0783	2.83e-08	2.13e-07	up	OsRR2	OsRR2 type-A response regulator, expressed
LOC_Os04g51920	419.876	226.447	162.143	44.0665	3.93959	25.3117	269.489	24.4392	3.31378	2.85e-08	2.14e-07	up	NA	protein disulfide isomerase, putative, expressed
LOC_Os08g31340	338.61	160.541	159.459	30.8465	0.787919	6.56228	219.536	12.7322	3.86686	2.87e-08	2.16e-07	up	NA	heavy metal-associated domain containing protein, expressed
LOC_Os05g34730	21.671	145.332	32.7508	0	0	0	66.5846	0	6.60528	2.94e-08	2.21e-07	up	SERF1	ethylene-responsive transcription factor ERF020, putative, expressed
LOC_Os04g54474	177.431	136.882	167.512	0	5.51543	20.6243	160.609	8.71325	3.91274	2.97e-08	2.23e-07	up	OsTGAP1|OsbZIP37	transcription factor, putative, expressed
LOC_Os08g27720	429.357	466.414	266.301	92.5396	69.3368	119.059	387.357	93.645	2.01152	2.97e-08	2.23e-07	up	NA	pirin, putative, expressed
LOC_Os04g54800	92.1018	67.5963	149.258	5.50831	3.93959	9.37469	102.985	6.2742	3.79656	2.99e-08	2.25e-07	up	OsSK3	shikimate kinase, putative, expressed
LOC_Os07g06490	33.861	91.255	47.7839	0	0	0	57.6333	0	6.52101	3.01e-08	2.26e-07	up	NA	DNA binding protein, putative, expressed
LOC_Os06g45850	208.583	217.998	115.97	22.0332	0.787919	13.1246	180.85	11.9819	3.70354	3.06e-08	2.29e-07	up	NA	OTU-like cysteine protease family protein, putative, expressed
LOC_Os07g10600	533.649	385.299	336.635	122.285	110.309	50.6233	418.527	94.4055	2.10806	3.05e-08	2.29e-07	up	Ossmt1-1	cycloartenol-C-24-methyltransferase 1, putative, expressed
LOC_Os01g42870	465.927	381.919	300.663	85.9297	44.1234	116.246	382.836	82.0997	2.1788	3.2e-08	2.39e-07	up	OsAT2|OsAt2	transferase family protein, putative, expressed
LOC_Os06g11490	6.77219	89.5651	117.044	0	0	0	71.127	0	6.63886	3.26e-08	2.44e-07	up	UCL16	plastocyanin-like domain containing protein, putative, expressed
LOC_Os05g42120	41.9876	47.3174	75.7026	0	0	0	55.0025	0	6.4837	3.53e-08	2.63e-07	up	NA	heat shock protein, putative, expressed
LOC_Os01g16940	254.634	332.912	376.365	50.6765	89.8227	24.3742	321.304	54.9578	2.47686	3.58e-08	2.67e-07	up	NA	MazG nucleotide pyrophosphohydrolase domain containing protein, expressed
LOC_Os08g37580	85.3296	103.084	102.011	7.71164	3.93959	0	96.8081	3.88374	4.28269	3.59e-08	2.67e-07	up	HOX20	homeobox associated leucine zipper, putative, expressed
LOC_Os04g45460	174.723	114.914	65.5015	9.91496	7.87919	0.937469	118.379	6.24387	3.95286	3.61e-08	2.68e-07	up	NA	cysteine-rich repeat secretory protein precursor, putative, expressed
LOC_Os02g34410	66.3675	148.712	63.3539	0	3.15167	5.62481	92.8111	2.9255	4.49717	3.62e-08	2.69e-07	up	OsPUB43	U-box domain-containing protein, putative, expressed
LOC_Os03g02970	176.077	104.774	431.666	26.4399	0.787919	16.8744	237.506	14.7008	3.78264	3.78e-08	2.81e-07	up	OsDCL1	Dicer, putative, expressed
LOC_Os02g17380	201.811	238.277	103.084	11.0166	7.09127	31.8739	181.057	16.6606	3.27877	3.84e-08	2.85e-07	up	Rf2	EMB1303, putative, expressed
LOC_Os03g57450	74.4941	94.6348	53.6898	0	0.787919	0	74.2729	0.26264	6.32289	4.25e-08	3.13e-07	up	OsCPK10	CAMK_CAMK_like.2 - CAMK includes calcium/calmodulin depedent protein kinases, expressed
LOC_Os03g01710	96.1651	121.673	99.863	2.20332	9.45502	0	105.9	3.88612	4.31859	4.34e-08	3.2e-07	up	NA	expressed protein
LOC_Os06g41450	610.852	463.034	491.798	169.656	206.435	148.12	521.895	174.737	1.56071	4.38e-08	3.22e-07	up	OsVQ24	VQ domain containing protein, putative, expressed
LOC_Os02g51710	526.876	601.607	517.569	153.131	228.496	184.681	548.684	188.77	1.52036	4.41e-08	3.24e-07	up	NA	wound/stress protein, putative, expressed
LOC_Os11g40570	472.699	393.748	529.918	80.4214	62.2456	174.369	465.455	105.679	2.10094	4.71e-08	3.46e-07	up	NA	plant viral response family protein, putative, expressed
LOC_Os01g16000	709.726	530.631	695.819	250.077	260.013	183.744	645.392	231.278	1.46849	4.92e-08	3.6e-07	up	NA	CRAL/TRIO domain containing protein, expressed
LOC_Os04g48390	18.9621	116.604	45.6363	0	0	0	60.4007	0	6.50024	4.94e-08	3.61e-07	up	OsSPX-MFS1|OsPSS1	uncharacterized membrane protein, putative, expressed
LOC_Os05g03900	138.153	106.464	145.499	20.9316	7.09127	9.37469	130.039	12.4658	3.24678	5.08e-08	3.71e-07	up	WRKY109	WRKY109, expressed
LOC_Os03g22740	498.433	522.181	439.719	157.538	191.464	120.933	486.778	156.645	1.61439	5.17e-08	3.78e-07	up	BIP102	nucleolar protein NOP5-1, putative, expressed
LOC_Os06g02019	55.532	101.394	62.2801	1.10166	0	0	73.0688	0.367221	6.24	5.28e-08	3.85e-07	up	KAO	cytochrome P450, putative, expressed
LOC_Os09g31260	1414.03	1316.44	1258.49	561.848	720.158	614.042	1329.65	632.016	1.06624	5.28e-08	3.85e-07	up	NA	expressed protein
LOC_Os12g09580	350.799	131.813	387.103	30.8465	33.0926	68.4352	289.905	44.1248	2.6371	5.31e-08	3.87e-07	up	OsSGS3	leafbladeless1, putative, expressed
LOC_Os10g07210	89.3929	138.572	22.5497	0	0.787919	0	83.505	0.26264	6.38045	5.35e-08	3.9e-07	up	OsCIA	hsp20/alpha crystallin family protein, putative, expressed
LOC_Os11g04730	29.7976	147.022	17.7176	0	0	0	64.8457	0	6.52769	5.43e-08	3.95e-07	up	NA	DNA-directed RNA polymerases I, II, and III subunit RPABC1, putative, expressed
LOC_Os04g12390	1565.73	1473.6	1291.78	22.0332	0	4.68734	1443.7	8.90686	5.89404	5.48e-08	3.99e-07	up	NA	transposon protein, putative, CACTA, En/Spm sub-class, expressed
LOC_Os08g43580	772.03	703.001	735.013	185.079	340.381	256.866	736.681	260.776	1.48124	5.52e-08	4.01e-07	up	NA	acyl carrier protein, putative, expressed
LOC_Os04g45900	386.015	287.284	334.487	61.6931	100.066	29.0615	335.929	63.6068	2.33952	5.61e-08	4.08e-07	up	OsYSL16	transposon protein, putative, unclassified, expressed
LOC_Os01g52110	7571.31	6161.4	6329.49	3505.49	4008.93	3899.87	6687.4	3804.76	0.811104	5.93e-08	4.29e-07	up	OsRZFP34	RING finger and CHY zinc finger domain-containing protein 1, putative, expressed
LOC_Os03g15940	303.394	272.075	333.95	46.2698	98.4898	49.6858	303.14	64.8152	2.17422	5.96e-08	4.31e-07	up	NA	OsWLIM2 - LIM domain protein, putative actin-binding protein and transcription factor, expressed
LOC_Os02g40500	78.5574	103.084	148.721	11.0166	7.09127	10.3122	110.121	9.47335	3.37131	6.07e-08	4.38e-07	up	OsGrx_C2.1	OsGrx_C2.1 - glutaredoxin subgroup I, expressed
LOC_Os03g60090	377.888	452.895	491.798	102.455	74.8523	167.807	440.86	115.038	1.91	6.14e-08	4.43e-07	up	NA	methylenetetrahydrofolate reductase, putative, expressed
LOC_Os01g72240	511.978	498.522	568.038	211.519	195.404	170.619	526.179	192.514	1.43972	6.21e-08	4.48e-07	up	UMPS1	uridine 5-monophosphate synthase, putative, expressed
LOC_Os11g13930	56.8864	59.1467	39.1935	0	0	0	51.7422	0	6.38694	6.37e-08	4.59e-07	up	OsZHD4	ZF-HD protein dimerisation region containing protein, expressed
LOC_Os07g47430	43.342	108.154	68.186	1.10166	0	0	73.2273	0.367221	6.22322	6.4e-08	4.61e-07	up	NA	expressed protein
LOC_Os08g25720	1389.65	1105.2	1145.74	475.918	624.819	543.732	1213.53	548.156	1.13879	6.48e-08	4.67e-07	up	PFPA3	pyrophosphate--fructose 6-phosphate 1-phosphotransferase subunit alpha, putative, expressed
LOC_Os03g37470	21.671	42.2477	107.916	0	0	0	57.2784	0	6.44987	6.61e-08	4.76e-07	up	NA	MATE efflux family protein, putative, expressed
LOC_Os03g13560	62.3041	167.301	129.929	6.60997	0	9.37469	119.845	5.32822	4.15286	6.71e-08	4.83e-07	up	NA	hydroxyproline-rich glycoprotein family protein, putative, expressed
LOC_Os08g18730	62.3041	62.5265	32.2139	0	0	0	52.3482	0	6.38711	6.76e-08	4.86e-07	up	NA	retrotransposon protein, putative, unclassified, expressed
LOC_Os09g39550	514.686	598.227	605.084	199.401	182.009	247.492	572.666	209.634	1.43783	6.77e-08	4.87e-07	up	IF1-2	expressed protein
LOC_Os01g19940	402.268	314.323	297.441	33.0499	94.5502	81.5598	338.011	69.72	2.2201	6.93e-08	4.97e-07	up	NA	expressed protein
LOC_Os02g50940	330.483	496.833	272.744	58.3881	29.153	108.746	366.686	65.4292	2.42184	7.07e-08	5.07e-07	up	NA	NHL repeat-containing protein, putative, expressed
LOC_Os06g42030	297.976	231.517	245.362	5.50831	3.15167	48.7484	258.285	19.1361	3.53913	7.19e-08	5.15e-07	up	OsHAK10	potassium transporter, putative, expressed
LOC_Os02g50350	125.963	86.1852	198.652	15.4233	15.7584	14.9995	136.933	15.3937	3.02927	7.67e-08	5.49e-07	up	OsDHODH1	dihydroorotate dihydrogenase protein, putative, expressed
LOC_Os09g37040	214.001	153.782	155.163	27.5416	24.4255	34.6863	174.315	28.8845	2.52011	7.73e-08	5.54e-07	up	bZIP	DUF630/DUF632 domains containing protein, putative, expressed
LOC_Os01g06660	161.178	114.914	164.291	6.60997	7.09127	26.2491	146.794	13.3168	3.29207	7.76e-08	5.56e-07	up	NA	thiamine pyrophosphate enzyme, C-terminal TPP binding domain containing protein, expressed
LOC_Os12g34018	861.423	724.97	736.087	289.737	334.865	351.551	774.16	325.384	1.24091	7.79e-08	5.57e-07	up	NA	ATP synthase protein YMF19, putative, expressed
LOC_Os03g61900	291.204	165.611	218.517	14.3216	46.4872	5.62481	225.111	22.1445	3.17732	7.79e-08	5.58e-07	up	NA	expressed protein
LOC_Os11g02130	60.9497	32.1082	60.6694	0	0	0	51.2425	0	6.3616	8.16e-08	5.83e-07	up	prx130	peroxidase precursor, putative, expressed
LOC_Os08g15050	281.723	518.801	423.612	67.2014	64.6093	142.495	408.046	91.4353	2.11437	8.27e-08	5.91e-07	up	OsBBX25|OsG	CCT/B-box zinc finger protein, putative, expressed
LOC_Os01g09800	70.4308	89.5651	100.4	5.50831	1.57584	6.56228	86.7986	4.54881	3.96362	8.42e-08	6.01e-07	up	OsNPR1|NH1	BTBA1 - Bric-a-Brac,Tramtrack, Broad Complex BTB domain with Ankyrin repeat region, expressed
LOC_Os12g07480	117.836	114.914	167.512	1.10166	16.5463	10.3122	133.421	9.32004	3.58519	8.46e-08	6.04e-07	up	OsTCP28	TCP family transcription factor, putative, expressed
LOC_Os07g32670	220.773	236.587	159.459	23.1349	1.57584	28.1241	205.606	17.6116	3.3708	8.52e-08	6.08e-07	up	NA	expressed protein
LOC_Os10g07450	407.686	410.647	250.731	91.438	12.6067	45.936	356.355	49.9935	2.74524	8.61e-08	6.13e-07	up	NA	expressed protein
LOC_Os03g51150	262.761	245.036	177.176	57.2864	41.7597	44.061	228.325	47.7024	2.20959	8.63e-08	6.14e-07	up	NA	expressed protein
LOC_Os06g10109	1861	1916.35	2149.2	878.025	1104.66	1058.4	1975.52	1013.7	0.958868	8.62e-08	6.14e-07	up	NA	expressed protein
LOC_Os12g33928	907.473	912.55	760.784	213.723	424.688	209.993	860.269	282.801	1.58322	8.66e-08	6.16e-07	up	NA	expressed protein
LOC_Os01g59670	69.0763	96.3247	57.9849	3.30499	0	0	74.462	1.10166	5.35137	9.23e-08	6.55e-07	up	NA	expressed protein
LOC_Os03g19200	398.205	270.385	262.543	68.3031	4.72751	12.1871	310.378	28.4059	3.29277	9.3e-08	6.6e-07	up	NA	DNAJ heat shock N-terminal domain-containing protein, putative, expressed
LOC_Os09g28440	176.077	96.3247	152.479	15.4233	7.87919	22.4992	141.627	15.2672	3.083	9.32e-08	6.61e-07	up	OsEATB	AP2 domain containing protein, expressed
LOC_Os12g33150	621.687	659.064	545.488	31.9482	1.57584	5.62481	608.746	13.0496	4.88177	9.36e-08	6.63e-07	up	NA	expressed protein
LOC_Os03g49520	1004.99	733.419	777.965	310.669	349.836	379.675	838.792	346.726	1.2646	9.46e-08	6.7e-07	up	NA	pinin/SDK/memA protein, putative, expressed
LOC_Os01g71100	161.178	204.479	209.927	28.6432	1.57584	18.7494	191.861	16.3228	3.38537	9.51e-08	6.73e-07	up	NA	expressed protein
LOC_Os05g12680	250.571	187.58	284.019	6.60997	1.57584	42.1861	240.723	16.7906	3.60983	9.59e-08	6.79e-07	up	Z15	retrotransposon protein, putative, unclassified, expressed
LOC_Os02g14770	658.257	770.597	507.368	219.231	185.949	274.678	645.408	226.619	1.49254	9.65e-08	6.82e-07	up	PEPC-1	phosphoenolpyruvate carboxylase, putative, expressed
LOC_Os12g36940	50.1142	52.3871	45.6363	0	0	0	49.3792	0	6.32029	9.69e-08	6.85e-07	up	NA	calmodulin binding protein, putative, expressed
LOC_Os04g30430	814.017	1057.88	1061.45	442.868	327.774	454.672	977.782	408.438	1.25238	9.88e-08	6.97e-07	up	NA	nuclear transport factor 2, putative, expressed
LOC_Os10g05695	303.394	239.967	282.945	64.9981	11.0309	43.1236	275.435	39.7175	2.71189	1.01e-07	7.12e-07	up	NA	retrotransposon protein, putative, unclassified, expressed
LOC_Os01g43550	59.5953	82.8054	59.5956	0	0	0.937469	67.3321	0.31249	6.14905	1.02e-07	7.21e-07	up	OsWRKY12	WRKY12, expressed
LOC_Os07g32170	93.4562	126.743	90.7357	1.10166	9.45502	8.43722	103.645	6.3313	3.736	1.04e-07	7.3e-07	up	OsSPL13	OsSPL13 - SBP-box gene family member, expressed
LOC_Os11g18044	138.153	145.332	114.896	11.0166	0.787919	14.9995	132.794	8.93468	3.66322	1.07e-07	7.5e-07	up	NA	peptide transporter PTR2, putative, expressed
LOC_Os03g38020	1730.97	1632.45	1505.46	861.5	766.645	882.158	1622.96	836.768	0.951498	1.08e-07	7.56e-07	up	NA	mps one binder kinase activator-like 1A, putative, expressed
LOC_Os07g38290	44.6965	130.123	61.2063	0	0	1.87494	78.6752	0.624979	5.85221	1.09e-07	7.65e-07	up	NA	plastocyanin-like domain containing protein, putative, expressed
LOC_Os02g29500	665.029	513.732	643.74	145.419	255.286	217.493	607.5	206.066	1.54136	1.1e-07	7.7e-07	up	NA	expressed protein
LOC_Os01g67770	223.482	317.702	201.874	56.1848	47.2751	61.8729	247.686	55.1109	2.12121	1.1e-07	7.71e-07	up	ORR6	two-component response regulator, putative, expressed
LOC_Os06g45670	108.355	50.6972	48.8577	0	0.787919	0	69.3033	0.26264	6.18945	1.13e-07	7.93e-07	up	NA	glycine cleavage system H protein, putative, expressed
LOC_Os01g55830	4881.39	4231.53	3977.87	2393.91	2582.01	2515.23	4363.6	2497.05	0.802418	1.14e-07	8e-07	up	GSTF2	glutathione S-transferase, putative, expressed
LOC_Os07g37890	293.913	435.996	227.645	82.6247	65.3972	84.3722	319.185	77.4647	2.00213	1.15e-07	8.03e-07	up	OsPP2C64	protein phosphatase 2C, putative, expressed
LOC_Os05g25784	73.1397	72.666	53.1529	0	0.787919	0	66.3195	0.26264	6.15461	1.18e-07	8.28e-07	up	NA	expressed protein
LOC_Os01g03549	172.014	190.959	183.619	19.8299	43.3355	15.937	182.197	26.3675	2.68434	1.21e-07	8.46e-07	up	OsLPR2	multi-copper oxidase type I family protein, putative, expressed
LOC_Os03g41110	793.701	752.008	1032.45	426.343	271.044	273.741	859.388	323.709	1.40053	1.22e-07	8.51e-07	up	ZOS3-14	ZOS3-14 - C2H2 zinc finger protein, expressed
LOC_Os11g41160	400.914	256.866	414.485	109.065	73.2764	104.996	357.421	95.7792	1.87563	1.22e-07	8.54e-07	up	NA	phosphoserine phosphatase, chloroplast precursor, putative, expressed
LOC_Os02g54600	774.739	878.751	864.405	313.974	307.288	428.423	839.298	349.895	1.25349	1.23e-07	8.56e-07	up	OsMKK4|LARGE11	STE_MEK_ste7_MAP2K.5 - STE kinases include homologs to sterile 7, sterile 11 and sterile 20 from yeast, expressed
LOC_Os05g05030	51.4686	59.1467	93.4202	1.10166	0	1.87494	68.0119	0.9922	5.30867	1.24e-07	8.64e-07	up	NA	expressed protein
LOC_Os04g55290	1603.65	1777.78	1583.31	886.838	905.318	814.66	1654.92	868.939	0.924973	1.29e-07	8.96e-07	up	NA	G10 protein, putative, expressed
LOC_Os10g05069	795.055	1039.29	1134.46	464.902	386.08	434.985	989.604	428.656	1.20131	1.32e-07	9.18e-07	up	NA	lysosomal alpha-mannosidase precursor, putative, expressed
LOC_Os09g36910	29.7976	64.2165	53.6898	0	0	0	49.2346	0	6.28679	1.34e-07	9.32e-07	up	OsFD1	bZIP transcription factor domain containing protein, expressed
LOC_Os03g27210	65.013	15.2092	79.9977	0	0	0	53.4066	0	6.33682	1.34e-07	9.34e-07	up	OsMC2	LOL3, putative, expressed
LOC_Os10g13800	1117.41	1603.72	1054.47	385.582	551.543	591.543	1258.53	509.556	1.29146	1.36e-07	9.46e-07	up	NA	ufm1-conjugating enzyme 1, putative, expressed
LOC_Os04g37710	151.697	261.936	135.835	16.5249	39.3959	17.8119	183.156	24.5776	2.77652	1.45e-07	1e-06	up	NA	serine hydrolase domain containing protein, expressed
LOC_Os02g57420	486.243	545.84	553.005	111.268	223.769	164.994	528.363	166.677	1.64019	1.46e-07	1.01e-06	up	RLCK88	protein kinase APK1A, chloroplast precursor, putative, expressed
LOC_Os04g48790	368.407	341.361	447.773	113.471	140.25	82.4972	385.847	112.073	1.759	1.48e-07	1.02e-06	up	NA	rhoGAP domain containing protein, expressed
LOC_Os05g48290	215.356	81.1155	232.477	33.0499	10.2429	8.43722	176.316	17.2433	3.20969	1.48e-07	1.02e-06	up	NA	T-complex protein, putative, expressed
LOC_Os04g36054	549.902	390.368	463.88	178.469	121.339	161.245	468.05	153.684	1.59121	1.55e-07	1.07e-06	up	ARF9	auxin response factor 9, putative, expressed
LOC_Os05g38860	37.9243	47.3174	124.023	0	0	0.937469	69.755	0.31249	6.13918	1.54e-07	1.07e-06	up	NA	expressed protein
LOC_Os08g37760	139.507	47.3174	158.385	1.10166	10.2429	0	115.07	3.78153	4.40211	1.55e-07	1.07e-06	up	NA	zinc finger, C3HC4 type domain containing protein, expressed
LOC_Os08g06100	128.672	160.541	455.289	49.5748	18.91	28.1241	248.167	32.203	2.84801	1.61e-07	1.11e-06	up	COMT|OsCOMT	O-methyltransferase, putative, expressed
LOC_Os12g27440	33.861	92.9449	100.4	0	0	1.87494	75.7352	0.624979	5.79707	1.62e-07	1.12e-06	up	NA	expressed protein
LOC_Os05g50490	43.342	65.9064	34.8983	0	0	0	48.0489	0	6.25052	1.63e-07	1.12e-06	up	NA	X8 domain containing protein, expressed
LOC_Os02g22130	376.534	579.638	515.422	134.403	174.13	62.8104	490.531	123.781	1.94945	1.67e-07	1.15e-06	up	OsGAP1	expressed protein
LOC_Os03g13170	6487.76	5637.53	6175.4	3566.08	3861.59	3568.94	6100.23	3665.54	0.733102	1.7e-07	1.17e-06	up	UBQ	ubiquitin fusion protein, putative, expressed
LOC_Os08g37130	169.305	238.277	194.357	33.0499	13.3946	44.9985	200.646	30.481	2.63499	1.71e-07	1.18e-06	up	EIP11	oxidoreductase, short chain dehydrogenase/reductase family domain containing protein, expressed
LOC_Os06g22390	51.4686	64.2165	28.9925	0	0	0	48.2259	0	6.24544	1.73e-07	1.19e-06	up	NA	expressed protein
LOC_Os04g32620	43.342	64.2165	107.38	0	3.15167	1.87494	71.646	1.67554	4.74516	1.74e-07	1.2e-06	up	OsRap2.6	ethylene-responsive transcription factor ERF114, putative, expressed
LOC_Os09g31230	70.4308	45.6275	91.8095	0	3.15167	0.937469	69.2892	1.36305	4.90324	1.74e-07	1.2e-06	up	NA	expressed protein
LOC_Os04g46020	964.36	635.405	767.764	324.99	237.951	107.809	789.176	223.584	1.79397	1.77e-07	1.21e-06	up	GATA	GATA zinc finger domain containing protein, expressed
LOC_Os06g22870	380.597	348.121	407.505	131.098	69.3368	119.996	378.741	106.81	1.80404	1.76e-07	1.21e-06	up	IAA21	OsIAA21 - Auxin-responsive Aux/IAA gene family member, expressed
LOC_Os02g43790	969.778	1022.39	1366.94	185.079	494.813	404.986	1119.7	361.626	1.60965	1.8e-07	1.24e-06	up	AP59|OsBIERF3|OsAP59	ethylene-responsive transcription factor, putative, expressed
LOC_Os06g45710	33.861	52.3871	55.3005	0	0	0	47.1828	0	6.23298	1.81e-07	1.24e-06	up	OsPgk4	phosphoglycerate kinase protein, putative, expressed
LOC_Os09g30478	564.801	610.056	612.063	176.266	274.984	137.808	595.64	196.352	1.57984	1.83e-07	1.25e-06	up	bZIP	expressed protein
LOC_Os05g01910	452.382	383.609	486.429	88.133	27.5772	139.683	440.807	85.131	2.31679	1.85e-07	1.26e-06	up	NA	pumilio-family RNA binding protein, putative, expressed
LOC_Os08g10510	88.0385	30.4183	100.937	0	3.15167	0.937469	73.1312	1.36305	4.9538	1.85e-07	1.27e-06	up	NA	aminotransferase, putative, expressed
LOC_Os10g25487	170.659	157.161	156.774	7.71164	3.93959	30.9365	161.532	14.1959	3.32217	1.86e-07	1.27e-06	up	NA	NBS-LRR disease resistance protein, putative, expressed
LOC_Os11g44560	32.5065	121.673	147.647	8.8133	3.93959	1.87494	100.609	4.87594	4.03438	1.89e-07	1.29e-06	up	RLCK348	protein kinase domain containing protein, expressed
LOC_Os05g25210	172.014	130.123	183.619	27.5416	14.1825	30.9365	161.918	24.2202	2.65836	1.91e-07	1.31e-06	up	NA	expressed protein
LOC_Os04g37500	119.191	3.37981	67.1122	0	0	0	63.2275	0	6.38023	1.94e-07	1.32e-06	up	OsGAD2	glutamate decarboxylase, putative, expressed
LOC_Os02g03790	51.4686	57.4568	32.2139	0	0	0	47.0464	0	6.21873	1.97e-07	1.34e-06	up	NA	expressed protein
LOC_Os04g46980	24.3799	65.9064	53.6898	0	0	0	47.992	0	6.2255	2.11e-07	1.43e-06	up	cZOGT1	cis-zeatin O-glucosyltransferase, putative, expressed
LOC_Os06g06550	50.1142	38.8679	49.3946	0	0	0	46.1255	0	6.20455	2.1e-07	1.43e-06	up	NA	plant protein of unknown function domain containing protein, expressed
LOC_Os03g61010	56.8864	65.9064	63.3539	0	0	0.937469	62.0489	0.31249	6.02553	2.13e-07	1.45e-06	up	RLCK119	protein kinase family protein, putative, expressed
LOC_Os07g07300	77.203	101.394	39.1935	2.20332	0	0	72.597	0.734442	5.67991	2.15e-07	1.46e-06	up	NA	expressed protein
LOC_Os10g41410	148.988	157.161	227.645	8.8133	0	24.3742	177.931	11.0625	3.73747	2.14e-07	1.46e-06	up	NA	nucleoside diphosphate kinase, putative, expressed
LOC_Os01g57580	58.2408	10.1394	93.4202	0	0	0	53.9335	0	6.29133	2.17e-07	1.47e-06	up	bHLH	bHelix-loop-helix transcription factor, putative, expressed
LOC_Os04g01520	539.066	322.772	520.254	93.6413	173.342	128.433	460.697	131.806	1.77709	2.2e-07	1.49e-06	up	OsNope1	expressed protein
LOC_Os06g08110	81.2663	184.2	280.797	20.9316	31.5167	13.1246	182.088	21.8576	2.9297	2.21e-07	1.5e-06	up	NA	nodulin, putative, expressed
LOC_Os03g39710	169.305	135.193	162.143	1.10166	22.0617	15.937	155.547	13.0335	3.35641	2.23e-07	1.51e-06	up	OsMST2	transporter family protein, putative, expressed
LOC_Os09g02700	11656.3	10898.2	10445.9	6506.42	7061.33	7000.08	11000.1	6855.94	0.680405	2.28e-07	1.54e-06	up	OsPABPC1	polyadenylate-binding protein, putative, expressed
LOC_Os06g22290	56.8864	40.5578	40.2673	0	0	0	45.9038	0	6.19025	2.32e-07	1.57e-06	up	NA	legume lectins beta domain containing protein, expressed
LOC_Os01g26120	469.99	304.183	239.993	30.8465	26.7892	104.996	338.055	54.2108	2.5556	2.35e-07	1.58e-06	up	NA	membrane associated DUF588 domain containing protein, putative, expressed
LOC_Os01g56880	346.736	212.928	309.79	42.9648	89.0348	64.6853	289.818	65.5617	2.09506	2.34e-07	1.58e-06	up	OsPAP10a	purple acid phosphatase precursor, putative, expressed
LOC_Os03g04240	85.3296	6.75963	75.7026	0	0	0	55.9306	0	6.29874	2.36e-07	1.59e-06	up	GSTF15	glutathione S-transferase, putative, expressed
LOC_Os04g15690	176.077	92.9449	274.892	0	25.2134	5.62481	181.304	10.2794	3.80973	2.4e-07	1.62e-06	up	DSBA	DSBA-like thioredoxin domain containing protein, expressed
LOC_Os11g12530	93.4562	47.3174	82.1453	4.40665	0	0	74.3063	1.46888	5.00872	2.53e-07	1.7e-06	up	NA	receptor-like protein kinase 5 precursor, putative, expressed
LOC_Os03g21090	25.7343	57.4568	56.9111	0	0	0	46.7008	0	6.19179	2.53e-07	1.7e-06	up	NA	auxin-independent growth promoter protein, putative, expressed
LOC_Os09g26900	656.902	473.174	514.348	143.216	243.467	122.808	548.141	169.83	1.66469	2.67e-07	1.79e-06	up	COPT7	ctr copper transporter family protein, putative, expressed
LOC_Os05g31000	2470.49	2098.86	1939.81	1002.51	1276.43	1095.9	2169.72	1124.95	0.942286	2.7e-07	1.81e-06	up	NA	nascent polypeptide-associated complex subunit alpha, putative, expressed
LOC_Os04g10350	46.0509	38.8679	134.761	3.30499	0	0.937469	73.2267	1.41415	5.01718	2.74e-07	1.83e-06	up	2ODD23	1-aminocyclopropane-1-carboxylate oxidase homolog 2, putative, expressed
LOC_Os01g69090	417.167	361.64	351.668	150.928	90.6106	92.8094	376.825	111.449	1.73547	2.76e-07	1.84e-06	up	OsCBSCBS5	CBS domain-containing protein, putative, expressed
LOC_Os01g70080	27.0888	119.983	54.2267	0	0	0.937469	67.0996	0.31249	6.04567	2.78e-07	1.85e-06	up	NA	NB-ARC domain containing protein, expressed
LOC_Os12g40150	67.7219	47.3174	25.2342	0	0	0	46.7578	0	6.17934	2.76e-07	1.85e-06	up	NA	expressed protein
LOC_Os01g61080	120.545	243.347	104.695	5.50831	6.30335	28.1241	156.196	13.3119	3.3463	2.78e-07	1.86e-06	up	OsWRKY24	WRKY24, expressed
LOC_Os05g23255	33.861	119.983	11.2748	0	0	0	55.0397	0	6.26138	2.79e-07	1.86e-06	up	NA	expressed protein
LOC_Os06g12310	154.406	111.534	797.293	3.30499	0.787919	10.3122	354.411	4.80169	5.22496	2.89e-07	1.92e-06	up	Lsi6	aquaporin protein, putative, expressed
LOC_Os10g22430	223.482	334.602	274.892	50.6765	79.5798	21.5618	277.658	50.606	2.38216	2.89e-07	1.93e-06	up	GRAS	gibberellin response modulator protein, putative, expressed
LOC_Os01g46080	100.228	43.9376	67.1122	1.10166	0	3.74987	70.4261	1.61718	4.80082	2.91e-07	1.94e-06	up	GELP18	GDSL-like lipase/acylhydrolase, putative, expressed
LOC_Os11g14380	50.1142	49.0073	84.2929	0	0	0.937469	61.1381	0.31249	5.98658	2.95e-07	1.96e-06	up	NLS1	resistance protein LR10, putative, expressed
LOC_Os01g03710	55.532	157.161	76.2395	7.71164	0	0	96.3109	2.57055	4.67816	2.98e-07	1.98e-06	up	NA	mannose-6-phosphate isomerase, putative, expressed
LOC_Os05g09380	144.925	180.82	148.184	23.1349	2.36376	19.6868	157.976	15.0618	3.22898	3.02e-07	2.01e-06	up	AR791	AR791, putative, expressed
LOC_Os08g37432	52.8231	79.4256	15.57	0	0	0	49.2729	0	6.19529	3.03e-07	2.01e-06	up	NA	MATE efflux family protein, putative, expressed
LOC_Os08g03579	8221.44	8398.84	8152.79	5296.79	5197.9	5207.64	8257.69	5234.11	0.656378	3.05e-07	2.02e-06	up	NA	expressed protein
LOC_Os05g05100	12.1899	128.433	78.9239	0	0	0.937469	73.1823	0.31249	6.08863	3.09e-07	2.05e-06	up	NA	expressed protein
LOC_Os01g37590	178.786	209.548	137.983	6.60997	37.8201	15.937	175.439	20.1223	2.96529	3.13e-07	2.07e-06	up	OsNRT1	peptide transporter PTR2, putative, expressed
LOC_Os05g08440	96.1651	101.394	47.247	0	1.57584	6.56228	81.6022	2.71271	4.38757	3.27e-07	2.16e-06	up	OsFbox252	OsFBX163 - F-box domain containing protein, expressed
LOC_Os10g42790	223.482	267.005	239.456	36.3549	58.306	71.2476	243.315	55.3028	2.08681	3.32e-07	2.19e-06	up	NA	cytidylyltransferase domain containing protein, expressed
LOC_Os12g28270	155.76	255.176	308.716	55.0831	38.608	58.1231	239.884	50.6047	2.19783	3.32e-07	2.19e-06	up	OsAH	amidohydrolase, putative, expressed
LOC_Os01g72170	48.7598	111.534	68.186	0	0	4.68734	76.1599	1.56245	4.88105	3.36e-07	2.21e-06	up	GSTU42	glutathione S-transferase, putative, expressed
LOC_Os04g56030	32.5065	20.2789	169.66	0	0	0.937469	74.1483	0.31249	6.09592	3.34e-07	2.21e-06	up	NA	glycine-rich cell wall structural protein precursor, putative, expressed
LOC_Os05g37900	277.66	196.029	295.831	2.20332	22.0617	53.4357	256.507	25.9003	3.13713	3.43e-07	2.26e-06	up	NA	zinc finger, C3HC4 type domain containing protein, expressed
LOC_Os03g60480	478.117	469.794	410.19	80.4214	175.706	146.245	452.7	134.124	1.72377	3.46e-07	2.28e-06	up	NA	heavy metal-associated domain containing protein, expressed
LOC_Os03g07840	204.52	353.19	168.049	48.4731	37.8201	59.998	241.92	48.7637	2.24897	3.49e-07	2.3e-06	up	ADSS	adenylosuccinate synthetase, chloroplast precursor, putative, expressed
LOC_Os05g33220	125.963	13.5193	104.158	2.20332	0	0	81.2134	0.734442	5.71985	3.52e-07	2.32e-06	up	NA	AWPM-19-like membrane family protein, putative, expressed
LOC_Os01g71094	58.2408	21.9688	56.9111	0	0	0	45.7069	0	6.14409	3.6e-07	2.37e-06	up	NA	basic 7S globulin 2 precursor, putative, expressed
LOC_Os06g29380	390.078	256.866	344.151	61.6931	60.6697	120.933	330.365	81.0988	1.98798	3.74e-07	2.45e-06	up	NA	phospholipid-transporting ATPase, putative, expressed
LOC_Os05g05080	16.2533	27.0385	109.527	0	0	0	50.9396	0	6.20064	3.75e-07	2.46e-06	up	NA	expressed protein
LOC_Os07g05400	284.432	268.695	257.711	28.6432	51.2147	87.1846	270.279	55.6808	2.21912	3.79e-07	2.48e-06	up	ATRFNR1	ferredoxin--NADP reductase, chloroplast precursor, putative, expressed
LOC_Os01g66940	184.204	285.594	187.377	29.7449	55.1543	47.8109	219.058	44.2367	2.24057	3.94e-07	2.57e-06	up	OsFKI	kinase, pfkB family, putative, expressed
LOC_Os10g26700	50.1142	84.4953	51.5422	1.10166	0	1.87494	62.0506	0.9922	5.15383	3.96e-07	2.59e-06	up	NA	YGL010w, putative, expressed
LOC_Os03g58010	51.4686	55.7669	26.308	0	0	0	44.5145	0	6.11126	4.02e-07	2.62e-06	up	NA	acetyltransferase, GNAT family, putative, expressed
LOC_Os03g37840	627.105	508.662	577.165	143.216	249.77	85.3097	570.977	159.432	1.80791	4.03e-07	2.63e-06	up	OsHAK16	potassium transporter, putative, expressed
LOC_Os02g53340	77.203	59.1467	75.7026	0	4.72751	1.87494	70.6841	2.20082	4.41801	4.11e-07	2.68e-06	up	OsCNGC12	cyclic nucleotide-gated ion channel, putative, expressed
LOC_Os09g13470	31.1521	67.5963	34.8983	0	0	0	44.5489	0	6.10832	4.17e-07	2.72e-06	up	NA	plant protein of unknown function domain containing protein, expressed
LOC_Os02g30050	1224.41	1422.9	1391.1	611.423	679.974	755.6	1346.14	682.332	0.975375	4.3e-07	2.79e-06	up	RPL35	ribosomal protein L29, putative, expressed
LOC_Os03g07480	746.295	1015.63	925.075	2.20332	1.57584	33.7489	895.668	12.5093	5.16466	4.29e-07	2.79e-06	up	OsSUT1	sucrose transporter, putativ, expressed
LOC_Os06g35540	241.09	241.657	143.889	50.6765	16.5463	7.49975	208.878	24.9075	2.94218	4.32e-07	2.81e-06	up	NA	aminotransferase, classes I and II, domain containing protein, expressed
LOC_Os01g38970	545.839	591.467	680.786	190.588	204.859	291.553	606.031	229	1.39172	4.34e-07	2.82e-06	up	NA	carbamoyl-phosphate synthase large chain, putative, expressed
LOC_Os08g33440	165.241	224.758	311.938	24.2366	63.8214	15.937	233.979	34.665	2.64904	4.35e-07	2.82e-06	up	NA	2-oxo acid dehydrogenases acyltransferase domain containing protein, expressed
LOC_Os01g12750	262.761	113.224	320.528	44.0665	48.063	36.5613	232.171	42.8969	2.37207	4.45e-07	2.89e-06	up	NA	cytochrome P450, putative, expressed
LOC_Os04g43840	37.9243	111.534	98.2523	6.60997	0.787919	0	82.5701	2.46596	4.54635	4.61e-07	2.99e-06	up	LABA1|OsLOGL6|An-2	possible lysine decarboxylase domain containing protein, expressed
LOC_Os04g45800	781.511	593.157	668.438	287.534	315.167	231.555	681.035	278.085	1.28151	4.68e-07	3.03e-06	up	OsLCBK2	diacylglycerol kinase, putative, expressed
LOC_Os01g70260	111.064	96.3247	77.3133	5.50831	11.8188	7.49975	94.9006	8.27561	3.3006	4.71e-07	3.05e-06	up	NA	receptor-like protein kinase 2 precursor, putative, expressed
LOC_Os06g47200	388.724	118.293	304.421	57.2864	40.1838	55.3107	270.479	50.927	2.34737	4.72e-07	3.05e-06	up	OsLTPG13|OsLTPg13	LTPL85 - Protease inhibitor/seed storage/LTP family protein precursor, expressed
LOC_Os03g61829	255.989	182.51	217.98	34.1515	2.36376	32.8114	218.826	23.1089	3.09419	4.83e-07	3.12e-06	up	OsHAD1	haloacid dehalogenase-like hydrolase family protein, putative, expressed
LOC_Os07g41180	155.76	162.231	125.097	4.40665	26.7892	2.81241	147.696	11.3361	3.44345	4.91e-07	3.17e-06	up	NA	RNA-binding protein-like, putative, expressed
LOC_Os02g14890	70.4308	43.9376	57.448	0	0.787919	0	57.2721	0.26264	5.91827	5.11e-07	3.29e-06	up	NA	expressed protein
LOC_Os06g47650	112.418	37.1779	47.7839	1.10166	0	0.937469	65.7934	0.67971	5.56628	5.11e-07	3.29e-06	up	OsLRR-RLK1	phytosulfokine receptor precursor, putative, expressed
LOC_Os10g39140	876.321	775.667	1204.26	248.976	442.022	399.362	952.083	363.453	1.37669	5.18e-07	3.34e-06	up	F3H2	flavonol synthase/flavanone 3-hydroxylase, putative, expressed
LOC_Os09g26880	734.105	550.91	583.071	256.687	223.769	276.553	622.695	252.336	1.29274	5.26e-07	3.38e-06	up	OsALDH7|OsALDH7B6|ALDH7B7	aldehyde dehydrogenase, putative, expressed
LOC_Os07g43800	75.8485	74.3559	69.7967	2.20332	4.72751	5.62481	73.3337	4.18522	3.79433	5.34e-07	3.43e-06	up	NA	EF hand family protein, putative, expressed
LOC_Os10g27060	58.2408	99.7045	78.3871	6.60997	4.72751	0.937469	78.7775	4.09165	3.92038	5.34e-07	3.43e-06	up	OsSET38|SDG741	SET domain protein 123, putative, expressed
LOC_Os02g48780	86.684	87.8751	56.3742	4.40665	0	4.68734	76.9778	3.03133	4.23791	5.38e-07	3.46e-06	up	BAG6	IQ calmodulin-binding and BAG domain containing protein, putative, expressed
LOC_Os02g38840	139.507	32.1082	149.258	1.10166	9.45502	0	106.958	3.5189	4.36158	5.46e-07	3.5e-06	up	OsG6PDH1	glucose-6-phosphate 1-dehydrogenase, cytoplasmic isoform, putative, expressed
LOC_Os10g22460	692.118	380.229	469.785	114.573	115.824	216.555	514.044	148.984	1.75867	5.46e-07	3.5e-06	up	OsPP2C71	expressed protein
LOC_Os10g06760	88.0385	45.6275	11.2748	0	0	0	48.3136	0	6.11302	5.72e-07	3.66e-06	up	NA	receptor-like protein kinase precursor, putative, expressed
LOC_Os09g37280	429.357	434.306	452.068	192.791	139.462	136.87	438.577	156.374	1.4744	5.75e-07	3.68e-06	up	NA	peroxisomal multifunctional enzyme type 2, putative, expressed
LOC_Os04g47310	394.141	336.291	346.299	7.71164	0	14.062	358.911	7.25789	4.84731	5.78e-07	3.69e-06	up	NA	expressed protein
LOC_Os01g13210	2182	2864.39	2151.35	905.567	1157.45	1424.01	2399.25	1162.34	1.03843	5.85e-07	3.73e-06	up	OsDREPP1	salt stress root protein RS1, putative, expressed
LOC_Os02g48640	438.838	554.289	488.04	20.9316	108.733	149.995	493.722	93.2198	2.3326	5.88e-07	3.75e-06	up	NA	expressed protein
LOC_Os01g54670	70.4308	263.625	124.56	0	18.1221	0.937469	152.872	6.3532	4.11549	5.94e-07	3.79e-06	up	NA	coiled-coil domain-containing protein 25, putative, expressed
LOC_Os12g02720	47.4053	67.5963	75.7026	2.20332	0	0	63.5681	0.734442	5.50056	5.99e-07	3.82e-06	up	NA	DUF567 domain containing protein, putative, expressed
LOC_Os10g36690	505.205	567.809	508.442	214.824	195.404	228.742	527.152	212.99	1.29585	6.09e-07	3.88e-06	up	NA	dehydration response related protein, putative, expressed
LOC_Os01g68710	368.407	336.291	292.072	99.1496	82.7315	122.808	332.257	101.563	1.68448	6.23e-07	3.97e-06	up	OsFKBP15	peptidyl-prolyl cis-trans isomerase, FKBP-type, putative, expressed
LOC_Os03g03390	1502.07	1243.77	1210.7	723.792	657.124	509.045	1318.85	629.987	1.05965	6.31e-07	4.01e-06	up	NA	G-patch domain containing protein, expressed
LOC_Os08g40260	1088.97	986.905	995.945	409.818	274.984	550.294	1023.94	411.699	1.30408	6.31e-07	4.01e-06	up	SPL15	OsSPL15 - SBP-box gene family member, expressed
LOC_Os03g09860	262.761	184.2	193.283	26.4399	41.7597	59.998	213.415	42.7325	2.25463	6.38e-07	4.05e-06	up	NA	acetyltransferase, GNAT family, putative, expressed
LOC_Os09g37260	37.9243	40.5578	45.6363	0	0	0	41.3728	0	6.02088	6.57e-07	4.17e-06	up	NA	expressed protein
LOC_Os01g51870	128.672	128.433	122.413	11.0166	2.36376	20.6243	126.506	11.3349	3.28836	6.59e-07	4.18e-06	up	NA	methyltransferase, putative, expressed
LOC_Os10g25130	280.369	319.392	316.77	79.3197	94.5502	30.9365	305.51	68.2688	2.11051	6.58e-07	4.18e-06	up	AlaAT|OsAlaAT1	aminotransferase, classes I and II, domain containing protein, expressed
LOC_Os10g05780	125.963	60.8366	117.581	0	8.6671	8.43722	101.46	5.70144	3.79796	6.62e-07	4.2e-06	up	NA	POT domain containing peptide transporter, putative, expressed
LOC_Os09g33800	665.029	554.289	684.008	284.229	205.647	281.241	634.442	257.039	1.29565	6.71e-07	4.25e-06	up	NA	arabinogalactan protein, putative, expressed
LOC_Os12g01430	204.52	190.959	248.584	51.7781	47.2751	57.1856	214.688	52.0796	2.00491	6.72e-07	4.26e-06	up	NA	ribosomal protein L10, putative, expressed
LOC_Os02g39100	112.418	52.3871	139.593	1.10166	0	10.3122	101.466	3.80461	4.25957	6.81e-07	4.31e-06	up	NA	fasciated ear2, putative, expressed
LOC_Os01g12400	486.243	510.352	573.407	163.046	242.679	184.681	523.334	196.802	1.3957	6.83e-07	4.32e-06	up	NA	S-locus lectin protein kinase family protein, putative, expressed
LOC_Os09g14670	96.1651	135.193	125.097	6.60997	0.787919	16.8744	118.818	8.09078	3.61045	6.84e-07	4.33e-06	up	Osppc2b	phosphoenolpyruvate carboxylase, putative, expressed
LOC_Os02g07850	58.2408	35.488	31.677	0	0	0	41.8019	0	6.01635	7.05e-07	4.45e-06	up	bZIP	DUF630/DUF632 domains containing protein, putative, expressed
LOC_Os12g08210	54.1775	119.983	22.0128	2.20332	0.787919	0.937469	65.3912	1.30957	4.89108	7.08e-07	4.47e-06	up	NA	expressed protein
LOC_Os02g45010	40.6331	54.077	71.9443	0	0	0.937469	55.5515	0.31249	5.83228	7.11e-07	4.48e-06	up	OsbHLH076	ethylene-responsive protein related, putative, expressed
LOC_Os12g29330	93.4562	98.0146	150.868	8.8133	18.1221	12.1871	114.113	13.0408	2.9744	7.14e-07	4.5e-06	up	NAC	no apical meristem protein, putative, expressed
LOC_Os10g32930	56.8864	43.9376	63.8908	0	0	0.937469	54.9049	0.31249	5.82161	7.3e-07	4.59e-06	up	NA	expressed protein
LOC_Os10g31910	54.1775	69.2862	12.8855	0	0	0	45.4497	0	6.0517	7.29e-07	4.59e-06	up	DEL1	pectate lyase precursor, putative, expressed
LOC_Os02g18000	89.3929	16.8991	30.6032	0	0	0	45.6317	0	6.05764	7.35e-07	4.62e-06	up	NA	disease resistance protein RGA2, putative, expressed
LOC_Os03g02530	17.6077	104.774	62.817	1.10166	0	0	61.733	0.367221	5.85536	7.41e-07	4.66e-06	up	OsRhmbd7	OsRhmbd7 - Putative Rhomboid homologue, expressed
LOC_Os03g44810	77.203	50.6972	151.405	0	8.6671	0.937469	93.1018	3.20152	4.29939	7.44e-07	4.68e-06	up	OsNLA2	expressed protein
LOC_Os02g46480	127.317	190.959	186.84	26.4399	25.2134	40.3112	168.372	30.6548	2.38481	7.47e-07	4.69e-06	up	NA	expressed protein
LOC_Os06g44500	231.609	238.277	314.622	38.5582	57.5181	86.2471	261.503	60.7745	2.05856	7.47e-07	4.69e-06	up	OsFbox319	OsFBK17 - F-box domain and kelch repeat containing protein, expressed
LOC_Os04g35140	127.317	101.394	106.306	1.10166	13.3946	0	111.672	4.83209	4.06379	7.48e-07	4.7e-06	up	OsSub41	OsSub41 - Putative Subtilisin homologue, expressed
LOC_Os07g02330	102.937	204.479	183.082	36.3549	22.0617	20.6243	163.499	26.347	2.54963	7.48e-07	4.7e-06	up	OsPP2C61	protein phosphatase 2C, putative, expressed
LOC_Os04g58810	1311.1	1556.4	1077.02	159.741	431.779	606.542	1314.84	399.354	1.69117	7.52e-07	4.72e-06	up	OsCAF1B	CAF1 family ribonuclease containing protein, putative, expressed
LOC_Os03g22460	1431.64	1333.34	1708.95	843.873	705.975	752.787	1491.31	767.545	0.956226	7.64e-07	4.78e-06	up	RPS21	expressed protein
LOC_Os07g49330	885.802	806.085	994.334	437.36	445.174	396.549	895.407	426.361	1.06609	7.67e-07	4.8e-06	up	OsPLC1	phospholipase C, putative, expressed
LOC_Os11g46860	158.469	54.077	199.189	0	3.15167	17.8119	137.245	6.98786	3.92096	7.75e-07	4.84e-06	up	OsiWAK1	wall-associated receptor kinase-like 4 precursor, putative, expressed
LOC_Os03g48300	495.724	478.244	480.523	219.231	156.008	181.869	484.83	185.703	1.37317	8.17e-07	5.1e-06	up	NA	histidine acid phosphatase, putative, expressed
LOC_Os09g35700	180.14	87.8751	74.0919	0	0.787919	13.1246	114.036	4.63749	4.15593	8.45e-07	5.27e-06	up	YY1|OsLTPc2|LTPL45	LTPL45 - Protease inhibitor/seed storage/LTP family protein precursor, expressed
LOC_Os10g12630	58.2408	30.4183	34.3614	0	0	0	41.0069	0	5.9819	8.75e-07	5.45e-06	up	NA	retrotransposon protein, putative, Ty3-gypsy subclass, expressed
LOC_Os01g56140	3261.49	2080.28	2339.8	1198.61	1482.07	1037.78	2560.52	1239.49	1.04031	8.94e-07	5.56e-06	up	NA	expressed protein
LOC_Os02g15550	815.372	848.333	990.576	279.822	459.357	390.924	884.76	376.701	1.22153	9.03e-07	5.61e-06	up	SPMS2	spermidine synthase, putative, expressed
LOC_Os08g15230	1519.68	1642.59	1472.71	706.166	623.244	946.843	1544.99	758.751	1.02002	9.24e-07	5.73e-06	up	NA	heat shock protein-related, putative, expressed
LOC_Os03g18570	701.599	760.458	888.566	333.804	397.899	327.177	783.541	352.96	1.14355	9.26e-07	5.75e-06	up	RPS7A	40S ribosomal protein S7, putative, expressed
LOC_Os09g21180	490.307	547.53	702.262	0	21.2738	12.1871	580.033	11.1536	4.85262	9.31e-07	5.77e-06	up	HOX25	homeobox associated leucine zipper, putative, expressed
LOC_Os05g14180	3996.95	3793.84	4038.01	1477.33	1322.13	2640.85	3942.93	1813.44	1.11342	9.46e-07	5.86e-06	up	IAA17	OsIAA17 - Auxin-responsive Aux/IAA gene family member, expressed
LOC_Os10g31830	116.482	170.681	169.66	3.30499	30.7288	11.2496	152.274	15.0945	3.13211	9.63e-07	5.96e-06	up	OsRab18B1	ras-related protein, putative, expressed
LOC_Os10g28680	67.7219	76.0458	67.1122	0	3.93959	4.68734	70.2933	2.87565	4.12367	9.68e-07	5.99e-06	up	OsaFLZ23	DUF581 domain containing protein, expressed
LOC_Os10g41980	2.70888	13.5193	168.586	0	0	0	61.6047	0	6.14582	1e-06	6.19e-06	up	Rir1b	RALFL26 - Rapid ALkalinization Factor RALF family protein precursor, expressed
LOC_Os01g67850	762.549	777.357	902.525	417.53	312.016	198.743	814.144	309.43	1.38395	1.03e-06	6.35e-06	up	NA	zinc finger, RING-type, putative, expressed
LOC_Os03g15960	925.081	777.357	615.822	262.196	340.381	359.051	772.753	320.542	1.25548	1.04e-06	6.43e-06	up	HSP17.9A	hsp20/alpha crystallin family protein, putative, expressed
LOC_Os07g42890	1930.07	1750.74	1539.82	925.396	945.502	977.78	1740.21	949.56	0.869193	1.04e-06	6.44e-06	up	NA	GRAM domain containing protein, expressed
LOC_Os03g47530	553.965	949.728	448.846	34.1515	219.041	141.558	650.846	131.584	2.23714	1.07e-06	6.57e-06	up	GATL2	glycosyl transferase 8 domain containing protein, putative, expressed
LOC_Os05g48010	66.3675	16.8991	42.9518	0	0	0	42.0728	0	5.97356	1.07e-06	6.57e-06	up	OsMYB55	MYB family transcription factor, putative, expressed
LOC_Os04g55670	81.2663	103.084	97.7154	7.71164	12.6067	2.81241	94.022	7.71025	3.366	1.07e-06	6.61e-06	up	OsGT43I	glycosyltransferase family 43 protein, putative, expressed
LOC_Os01g07500	117.836	86.1852	176.102	8.8133	15.7584	0	126.708	8.19056	3.64342	1.08e-06	6.64e-06	up	FIB	alliin lyase precursor, putative, expressed
LOC_Os05g51660	2259.2	1451.63	1550.56	837.263	947.866	671.228	1753.8	818.786	1.09137	1.08e-06	6.64e-06	up	PR1-51	SCP-like extracellular protein, expressed
LOC_Os01g63710	55.532	43.9376	82.6822	2.20332	0	0	60.7173	0.734442	5.41582	1.08e-06	6.65e-06	up	CDC6	CDC6 - Putative DNA replication initiation protein, expressed
LOC_Os06g01966	602.725	875.372	860.11	0	1.57584	18.7494	779.402	6.77507	5.41036	1.11e-06	6.84e-06	up	NA	auxin-induced protein 5NG4, putative, expressed
LOC_Os07g41400	55.532	38.8679	63.8908	0	0.787919	0	52.7635	0.26264	5.78583	1.11e-06	6.84e-06	up	NA	EGG APPARATUS-1, putative, expressed
LOC_Os05g02020	1189.2	1123.79	1274.59	535.408	675.246	617.792	1195.86	609.482	0.967621	1.12e-06	6.87e-06	up	OsRLCK176|BML	protein kinase APK1A, chloroplast precursor, putative, expressed
LOC_Os02g50550	608.143	672.583	670.585	246.772	278.923	323.427	650.437	283.041	1.19086	1.13e-06	6.93e-06	up	BC3|OsDRP2B	dynamin, putative, expressed
LOC_Os07g43316	39.2787	30.4183	48.8577	0	0	0	39.5182	0	5.93476	1.13e-06	6.94e-06	up	NA	SAP domain-containing protein, putative, expressed
LOC_Os06g02530	29.7976	64.2165	27.9187	0	0	0	40.6443	0	5.94301	1.14e-06	6.97e-06	up	NA	expressed protein
LOC_Os03g40270	666.384	1166.04	1373.38	291.941	410.506	493.109	1068.6	398.518	1.40843	1.16e-06	7.12e-06	up	OsUAM1	alpha-1,4-glucan-protein synthase, putative, expressed
LOC_Os03g43400	83.9752	72.666	67.6491	2.20332	0	6.56228	74.7634	2.92187	4.20653	1.17e-06	7.13e-06	up	OsIAA11	OsIAA11 - Auxin-responsive Aux/IAA gene family member, expressed
LOC_Os02g54890	167.95	354.88	205.632	34.1515	72.4885	34.6863	242.821	47.1088	2.28776	1.18e-06	7.19e-06	up	OsUGlcAE3	UDP-glucuronate 4-epimerase, putative, expressed
LOC_Os06g16290	148.988	123.363	183.082	25.3382	22.8496	33.7489	151.811	27.3122	2.4015	1.19e-06	7.3e-06	up	Nhp2	ribosomal protein L7Ae, putative, expressed
LOC_Os06g50000	365.698	407.268	367.238	155.334	90.6106	128.433	380.068	124.793	1.58777	1.21e-06	7.4e-06	up	NA	LYR motif containing protein, putative, expressed
LOC_Os05g36320	158.469	77.7357	120.802	17.6266	0.787919	6.56228	119.002	8.3256	3.58475	1.25e-06	7.59e-06	up	NA	expressed protein
LOC_Os03g48950	132.735	109.844	81.0715	12.1183	13.3946	1.87494	107.883	9.12928	3.33215	1.25e-06	7.64e-06	up	NA	expressed protein
LOC_Os10g30790	994.158	1108.58	1332.04	102.455	508.995	332.801	1144.93	314.75	1.82687	1.27e-06	7.74e-06	up	OsPht1;8|OsPT8	inorganic phosphate transporter, putative, expressed
LOC_Os04g02050	104.292	47.3174	103.084	8.8133	0.787919	4.68734	84.8978	4.76285	3.83716	1.28e-06	7.8e-06	up	NA	bifunctional 3-phosphoadenosine 5-phosphosulfate synthetase, putative, expressed
LOC_Os07g42626	18.9621	98.0146	54.2267	1.10166	0	0	57.0678	0.367221	5.74281	1.29e-06	7.85e-06	up	NA	STRUBBELIG-RECEPTOR FAMILY 6 precursor, putative, expressed
LOC_Os05g36186	29.7976	60.8366	28.9925	0	0	0	39.8756	0	5.91824	1.29e-06	7.85e-06	up	NA	expressed protein
LOC_Os03g27260	2649.28	2321.93	3074.28	1338.52	1590.81	1540.26	2681.83	1489.86	0.845724	1.3e-06	7.89e-06	up	RPS6	40S ribosomal protein S6, putative, expressed
LOC_Os12g18120	250.571	255.176	231.403	47.3715	38.608	86.2471	245.717	57.4089	2.04961	1.3e-06	7.92e-06	up	C3H65	zinc finger C-x8-C-x5-C-x3-H type family protein, expressed
LOC_Os12g40380	55.532	43.9376	20.939	0	0	0	40.1362	0	5.91992	1.31e-06	7.94e-06	up	NA	expressed protein
LOC_Os03g01810	344.027	248.416	306.569	4.40665	49.6389	67.4977	299.671	40.5144	2.75698	1.33e-06	8.06e-06	up	NA	SNF7 domain containing protein, putative, expressed
LOC_Os05g08800	46.0509	49.0073	74.0919	1.10166	0	0.937469	56.3834	0.67971	5.37277	1.34e-06	8.12e-06	up	OsaFLZ19	DUF581 domain containing protein, expressed
LOC_Os03g02800	40.6331	70.9761	44.5625	0	0	0.937469	52.0572	0.31249	5.71707	1.34e-06	8.14e-06	up	RIM1	no apical meristem protein, putative, expressed
LOC_Os03g12360	365.698	363.33	486.429	55.0831	110.309	159.37	405.152	108.254	1.86673	1.36e-06	8.22e-06	up	TPS4	trehalose-6-phosphate synthase, putative, expressed
LOC_Os11g44870	37.9243	18.589	65.5015	0	0	0	40.6716	0	5.93017	1.36e-06	8.23e-06	up	NA	expressed protein
LOC_Os01g67330	58.2408	30.4183	85.9036	1.10166	0.787919	0	58.1876	0.62986	5.42737	1.38e-06	8.34e-06	up	NA	nucleotide-sugar transporter family protein, putative, expressed
LOC_Os02g30110	335.901	236.587	383.882	57.2864	115.824	82.4972	318.79	85.2026	1.86568	1.38e-06	8.36e-06	up	NA	cytochrome P450, putative, expressed
LOC_Os08g09110	48.7598	15.2092	59.0587	0	0	0	41.0092	0	5.93064	1.39e-06	8.4e-06	up	NA	NB-ARC domain containing protein, expressed
LOC_Os03g15220	105.646	74.3559	66.5753	0	0	7.49975	82.1925	2.49992	4.4336	1.4e-06	8.49e-06	up	NA	DUF292 domain containing protein, expressed
LOC_Os09g27990	73.1397	28.7284	56.3742	0	0	0.937469	52.7474	0.31249	5.72242	1.42e-06	8.56e-06	up	OsANN10	annexin, putative, expressed
LOC_Os07g32570	602.725	775.667	1024.4	286.432	391.596	285.928	800.931	321.319	1.30673	1.43e-06	8.63e-06	up	OsAPRL1	OsAPRL1 adenosine 5'-phosphosulfate reductase-like OsAPRL1, expressed
LOC_Os03g29740	288.495	280.525	310.327	47.3715	37.8201	111.559	293.116	65.5835	2.10849	1.44e-06	8.66e-06	up	NA	LSM domain containing protein, expressed
LOC_Os12g24320	32.5065	57.4568	176.102	0	7.09127	1.87494	88.6886	2.98873	4.30224	1.44e-06	8.68e-06	up	NA	ATPase 3, putative, expressed
LOC_Os05g02810	47.4053	45.6275	24.1604	0	0	0	39.0644	0	5.89303	1.46e-06	8.79e-06	up	NA	protein binding protein, putative, expressed
LOC_Os02g56840	432.066	576.258	498.778	197.198	137.886	219.368	502.367	184.817	1.4276	1.52e-06	9.12e-06	up	OsFbox120	OsFBX70 - F-box domain containing protein, expressed
LOC_Os02g43360	208.583	288.974	331.803	25.3382	90.6106	53.4357	276.453	56.4615	2.22155	1.53e-06	9.19e-06	up	NA	cytochrome b5-like Heme/Steroid binding domain containing protein, expressed
LOC_Os02g09990	107.001	275.455	104.158	9.91496	14.9705	33.7489	162.205	19.5448	2.89765	1.54e-06	9.22e-06	up	NA	expressed protein
LOC_Os03g11970	927.79	934.518	1037.29	554.136	414.445	354.363	966.532	440.982	1.12648	1.54e-06	9.24e-06	up	NA	tubulin/FtsZ domain containing protein, putative, expressed
LOC_Os03g01470	24.3799	60.8366	32.7508	0	0	0	39.3224	0	5.88874	1.56e-06	9.34e-06	up	NA	expressed protein
LOC_Os06g35050	14.8988	54.077	52.616	0	0	0	40.5306	0	5.9062	1.57e-06	9.42e-06	up	NA	arogenate dehydrogenase 1, chloroplast precursor, putative, expressed
LOC_Os12g32390	29.7976	43.9376	40.8042	0	0	0	38.1798	0	5.87492	1.58e-06	9.44e-06	up	NA	expressed protein
LOC_Os07g48596	69.0763	27.0385	82.1453	1.10166	1.57584	2.81241	59.4201	1.82997	4.42294	1.59e-06	9.51e-06	up	G2-like	Myb transcription factor, putative, expressed
LOC_Os01g57960	38375.3	33990.8	27906.9	22481.6	19048.7	17024.4	33424.3	19518.3	0.773461	1.62e-06	9.7e-06	up	NA	retrotransposon protein, putative, unclassified, expressed
LOC_Os04g56580	96.1651	77.7357	129.392	6.60997	15.7584	2.81241	101.098	8.39358	3.34123	1.7e-06	1.02e-05	up	IPK1|OsIPK1	inositol 1,3,4,5,6-pentakisphosphate 2-kinase, putative, expressed
LOC_Os06g05130	624.396	463.034	564.816	206.011	207.223	256.866	550.749	223.367	1.29113	1.7e-06	1.02e-05	up	FATB1	myristoyl-acyl carrier protein thioesterase, chloroplast precursor, putative, expressed
LOC_Os02g46460	5.41775	37.1779	97.1785	0	0	0	46.5914	0	5.96396	1.73e-06	1.03e-05	up	OsNRT1	peptide transporter PTR2, putative, expressed
LOC_Os05g43252	6871.06	6695.41	7436.57	4721.73	4287.07	4335.79	7001.01	4448.19	0.653261	1.77e-06	1.05e-05	up	TRXH2	expressed protein
LOC_Os01g55780	362.989	272.075	275.965	74.913	80.3677	115.309	303.677	90.1965	1.7211	1.78e-06	1.06e-05	up	OsGDPD4	glycerophosphoryl diester phosphodiesterase family protein, putative, expressed
LOC_Os04g49680	239.736	197.719	84.8298	40.7615	11.0309	15.937	174.095	22.5764	2.82036	1.82e-06	1.08e-05	up	OsaFLZ5	DUF581 domain containing protein, expressed
LOC_Os03g15860	154.406	194.339	149.258	12.1183	3.15167	36.5613	166.001	17.2771	3.08643	1.84e-06	1.09e-05	up	NA	mitochondrial carrier protein, putative, expressed
LOC_Os05g35460	243.799	165.611	226.034	44.0665	60.6697	50.6233	211.815	51.7865	1.98598	1.83e-06	1.09e-05	up	NA	patellin protein, putative, expressed
LOC_Os03g08440	1242.02	1274.19	1376.61	654.387	758.766	675.915	1297.6	696.356	0.894173	1.86e-06	1.1e-05	up	NA	ribosomal protein S2, putative, expressed
LOC_Os01g04720	35.2154	20.2789	61.2063	0	0	0	38.9002	0	5.86705	1.88e-06	1.12e-05	up	PLRRP	leucine-rich repeat protein-related, putative, expressed
LOC_Os06g37430	173.368	147.022	181.471	41.8632	36.2443	25.3117	167.287	34.473	2.21887	1.92e-06	1.14e-05	up	NA	expressed protein
LOC_Os01g22230	62.3041	18.589	36.509	0	0	0	39.1341	0	5.86374	1.92e-06	1.14e-05	up	prx12	peroxidase precursor, putative, expressed
LOC_Os01g69830	331.837	295.734	313.011	127.793	48.063	60.9355	313.527	78.9304	1.95424	1.97e-06	1.16e-05	up	SPL2	OsSPL2 - SBP-box gene family member, expressed
LOC_Os02g39140	121.899	86.1852	91.2726	13.2199	4.72751	0	99.7858	5.98249	3.74004	1.96e-06	1.16e-05	up	bHLH	helix-loop-helix DNA-binding domain containing protein, expressed
LOC_Os05g34010	293.913	206.169	233.014	47.3715	72.4885	16.8744	244.365	45.5781	2.34223	2.01e-06	1.19e-05	up	PTR2	peptide transporter PTR2, putative, expressed
LOC_Os02g07820	260.052	285.594	210.464	82.6247	26.0013	54.3732	252.037	54.3331	2.1608	2.06e-06	1.22e-05	up	OsaFLZ21	DUF581 domain containing protein, expressed
LOC_Os07g08440	605.434	535.7	722.664	295.246	263.953	189.369	621.266	249.522	1.30663	2.08e-06	1.23e-05	up	OsbHLH099	BHLH transcription factor, putative, expressed
LOC_Os02g10690	178.786	190.959	354.889	7.71164	52.7905	45.936	241.545	35.4794	2.64841	2.11e-06	1.24e-05	up	BIP118	targeting protein for Xklp2, putative, expressed
LOC_Os01g45910	219.419	192.649	180.398	19.8299	50.4268	48.7484	197.489	39.6684	2.24014	2.13e-06	1.26e-05	up	OsAAT	plastidic ATP/ADP-transporter, putative, expressed
LOC_Os07g12730	231.609	140.262	139.056	19.8299	27.5772	0.937469	170.309	16.1148	3.19016	2.13e-06	1.26e-05	up	NA	DUF567 domain containing protein, putative, expressed
LOC_Os01g73300	107.001	123.363	158.385	19.8299	23.6376	21.5618	129.583	21.6764	2.48827	2.17e-06	1.28e-05	up	NA	VAMP-like protein YKT62, putative, expressed
LOC_Os07g14600	33.861	126.743	78.9239	0	6.30335	0	79.8426	2.10112	4.5011	2.17e-06	1.28e-05	up	OsILL8	hydrolase, putative, expressed
LOC_Os06g07830	2058.75	1762.57	1969.88	1000.31	1226	959.03	1930.4	1061.78	0.858691	2.27e-06	1.33e-05	up	NA	ANTH/ENTH domain containing protein, putative, expressed
LOC_Os03g14950	67.7219	158.851	82.1453	4.40665	15.7584	2.81241	102.906	7.65914	3.44963	2.29e-06	1.35e-05	up	OspPLAIIIalpha	PLA IIIA/PLP7, putative, expressed
LOC_Os09g33950	938.626	795.946	713	408.717	393.171	344.988	815.857	382.292	1.08508	2.3e-06	1.35e-05	up	NA	ferredoxin 1-like isoform 1, putative, expressed
LOC_Os10g42840	644.713	667.513	613.674	253.382	278.135	329.989	641.967	287.169	1.15045	2.42e-06	1.42e-05	up	NA	NADH dehydrogenase 1 alpha subcomplex subunit 12, putative, expressed
LOC_Os02g05620	24.3799	30.4183	57.448	0	0	0	37.4154	0	5.81432	2.43e-06	1.42e-05	up	EXO70G1	ATEXO70G1, putative, expressed
LOC_Os09g25610	96.1651	6.75963	29.5294	0	0	0	44.1514	0	5.88874	2.41e-06	1.42e-05	up	NA	class I glutamine amidotransferase, putative, expressed
LOC_Os05g31610	67.7219	35.488	14.4962	0	0	0	39.2354	0	5.82574	2.51e-06	1.47e-05	up	NA	Leucine Rich Repeat family protein, expressed
LOC_Os01g52490	816.726	623.576	740.382	295.246	384.504	277.491	726.895	319.08	1.17792	2.57e-06	1.5e-05	up	RPS24	40S ribosomal protein S24, putative, expressed
LOC_Os03g09170	321.002	356.57	277.039	20.9316	5.51543	91.8719	318.204	39.4396	2.86561	2.57e-06	1.5e-05	up	ERF47	ethylene-responsive transcription factor, putative, expressed
LOC_Os07g44190	579.699	392.058	657.7	149.826	252.134	105.934	543.152	169.298	1.65505	2.59e-06	1.51e-05	up	NA	h/ACA ribonucleoprotein complex subunit 4, putative, expressed
LOC_Os08g39500	433.42	520.491	608.305	182.876	139.462	247.492	520.739	189.943	1.44067	2.65e-06	1.54e-05	up	NA	60S ribosomal protein L31, putative, expressed
LOC_Os04g38610	190.976	196.029	146.036	11.0166	7.09127	46.8734	177.68	21.6604	2.8844	2.66e-06	1.55e-05	up	NA	RAN guanine nucleotide release factor, putative, expressed
LOC_Os03g24940	560.737	496.833	574.48	232.451	245.043	236.242	544.017	237.912	1.1847	2.67e-06	1.56e-05	up	NA	proline-rich family protein, putative, expressed
LOC_Os06g45120	1055.11	866.922	1281.04	462.698	403.414	595.293	1067.69	487.135	1.12668	2.7e-06	1.57e-05	up	OsPLS1	ATP synthase, putative, expressed
LOC_Os06g03810	73.1397	201.099	144.425	6.60997	28.3651	5.62481	139.555	13.5333	3.14382	2.71e-06	1.58e-05	up	NA	expressed protein
LOC_Os01g72520	116.482	141.952	119.191	9.91496	10.2429	29.0615	125.875	16.4065	2.79992	2.73e-06	1.59e-05	up	OsNPC2	phosphoesterase family protein, putative, expressed
LOC_Os02g24270	31.1521	76.0458	40.2673	0	0	0.937469	49.1551	0.31249	5.59826	2.73e-06	1.59e-05	up	NA	retrotransposon protein, putative, unclassified, expressed
LOC_Os04g44320	123.254	104.774	176.639	9.91496	2.36376	26.2491	134.889	12.8426	3.19261	2.74e-06	1.59e-05	up	OsYSL12	transposon protein, putative, unclassified, expressed
LOC_Os07g13260	1174.3	1017.32	764.005	0	0.787919	18.7494	985.209	6.51243	5.43174	2.74e-06	1.59e-05	up	OsDof22	dof zinc finger domain containing protein, putative, expressed
LOC_Os09g33860	501.142	456.275	466.564	211.519	200.919	144.37	474.66	185.603	1.34101	2.75e-06	1.6e-05	up	RLCK277	protein kinase, putative, expressed
LOC_Os12g38120	21.671	42.2477	46.1732	0	0	0	36.6973	0	5.78646	2.74e-06	1.6e-05	up	NA	thaumatin family domain containing protein, expressed
LOC_Os01g38660	125.963	114.914	107.38	16.5249	0.787919	0	116.085	5.77095	3.94216	2.78e-06	1.61e-05	up	NA	expressed protein
LOC_Os05g10830	27.0888	72.666	47.7839	0	0.787919	0	49.1795	0.26264	5.6357	2.77e-06	1.61e-05	up	OsGLP5-1	proteophosphoglycan ppg4, putative, expressed
LOC_Os01g58910	10.8355	15.2092	105.769	0	0	0	43.9378	0	5.87499	2.77e-06	1.61e-05	up	NA	auxin-induced protein 5NG4, putative, expressed
LOC_Os07g31800	36.5698	15.2092	62.817	0	0	0	38.1987	0	5.8081	2.78e-06	1.61e-05	up	NA	NB-ARC domain containing protein, expressed
LOC_Os04g11970	29.7976	38.8679	39.1935	0	0	0	35.953	0	5.77357	2.79e-06	1.62e-05	up	NA	O-methyltransferase, putative, expressed
LOC_Os05g48410	311.521	224.758	253.416	50.6765	33.8805	96.5593	263.231	60.3721	2.07282	2.93e-06	1.7e-05	up	NA	50S ribosomal protein L21, chloroplast precursor, putative, expressed
LOC_Os10g21190	12448.6	15028.3	8331.58	7524.35	5401.97	5281.7	11936.2	6069.34	0.970129	2.99e-06	1.73e-05	up	NA	expressed protein
LOC_Os12g44000	352.154	586.398	475.154	217.028	86.671	108.746	471.235	137.482	1.74936	3.03e-06	1.75e-05	up	OsUBC26	ubiquitin-conjugating enzyme E2 W, putative, expressed
LOC_Os04g32460	1237.96	1223.49	1067.89	550.831	705.187	535.295	1176.45	597.104	0.970863	3.06e-06	1.77e-05	up	OsAFB2	OsFBL16 - F-box domain and LRR containing protein, expressed
LOC_Os06g12680	231.609	337.981	223.886	90.3363	59.0939	29.999	264.492	59.8097	2.0907	3.06e-06	1.77e-05	up	NA	RING-H2 finger protein, putative, expressed
LOC_Os05g23320	1279.94	1620.62	1182.79	655.489	780.039	653.416	1361.12	696.315	0.959225	3.15e-06	1.81e-05	up	NA	expressed protein
LOC_Os02g43550	116.482	65.9064	136.909	3.30499	7.09127	18.7494	106.432	9.71521	3.2295	3.15e-06	1.82e-05	up	Orysa;CycU4;4	cyclin, putative, expressed
LOC_Os06g09310	134.089	145.332	171.27	1.10166	7.09127	30.9365	150.231	13.0431	3.28517	3.2e-06	1.84e-05	up	NA	zinc finger, C3HC4 type domain containing protein, expressed
LOC_Os07g38790	403.623	414.027	355.963	101.353	179.645	109.684	391.204	130.227	1.55889	3.19e-06	1.84e-05	up	NA	beta-hexosaminidase precursor, putative, expressed
LOC_Os04g46470	6.77219	91.255	28.9925	0	0	0	42.3399	0	5.82009	3.36e-06	1.92e-05	up	HTD1|OsCCD7	carotenoid cleavage dioxygenase 7, chloroplast precursor, putative, expressed
LOC_Os06g40180	40.6331	10.1394	115.97	0	0	0.937469	55.5808	0.31249	5.64659	3.43e-06	1.96e-05	up	OsPLDalpha5	phospholipase D, putative, expressed
LOC_Os11g10470	255.989	307.563	687.229	15.4233	104.005	97.4967	416.927	72.3084	2.43489	3.46e-06	1.98e-05	up	RZ53	expressed protein
LOC_Os10g31330	12302.4	7700.9	7108.52	34.1515	687.065	215.618	9037.26	312.278	4.2607	3.49e-06	1.99e-05	up	Osgrp-2	retrotransposon protein, putative, unclassified, expressed
LOC_Os07g31194	140.862	135.193	111.675	3.30499	27.5772	6.56228	129.243	12.4815	3.13941	3.57e-06	2.04e-05	up	NA	expressed protein
LOC_Os01g46169	119.191	118.293	100.937	3.30499	14.1825	19.6868	112.807	12.3915	2.99502	3.64e-06	2.07e-05	up	GELP21	GDSL-like lipase/acylhydrolase, putative, expressed
LOC_Os04g51130	51.4686	40.5578	72.4812	0	0	2.81241	54.8359	0.937469	4.92708	3.63e-06	2.07e-05	up	NA	expressed protein
LOC_Os05g01600	1311.1	1683.15	1592.44	802.01	792.646	898.095	1528.89	830.917	0.875787	3.62e-06	2.07e-05	up	NA	actin, putative, expressed
LOC_Os04g26910	1114.7	1089.99	1208.02	499.053	695.732	509.983	1137.57	568.256	0.994998	3.67e-06	2.09e-05	up	ARK4	oxidoreductase, aldo/keto reductase family protein, putative, expressed
LOC_Os11g06890	2535.51	2403.05	2548.12	1533.51	1298.49	1589.95	2495.56	1473.98	0.75778	3.66e-06	2.09e-05	up	NA	vacuolar ATP synthase, putative, expressed
LOC_Os09g30458	124.608	70.9761	86.9774	7.71164	14.9705	7.49975	94.1873	10.0606	3.03075	3.68e-06	2.1e-05	up	NA	subtilisin-like protease, putative, expressed
LOC_Os01g49710	77.203	165.611	105.232	9.91496	17.3342	0.937469	116.015	9.39555	3.35517	3.71e-06	2.11e-05	up	GSTU40	glutathione S-transferase, putative, expressed
LOC_Os01g03110	285.786	327.842	248.047	17.6266	72.4885	1.87494	287.225	30.6633	3.03156	3.74e-06	2.12e-05	up	NA	expressed protein
LOC_Os10g11354	107.001	163.921	127.245	20.9316	0	1.87494	132.722	7.60217	3.77776	3.74e-06	2.12e-05	up	NA	MATE efflux family protein, putative, expressed
LOC_Os01g13000	13.5444	104.774	120.802	0	2.36376	5.62481	79.7069	2.66286	4.28682	3.78e-06	2.15e-05	up	OsbHLH074	ethylene-responsive protein related, putative, expressed
LOC_Os02g04160	196.394	72.666	198.652	31.9482	3.93959	2.81241	155.904	12.9001	3.36321	3.85e-06	2.19e-05	up	OsTEF1	transcription elongation factor 1, putative, expressed
LOC_Os05g37660	345.382	397.128	423.612	26.4399	26.7892	150.932	388.707	68.0539	2.42382	3.9e-06	2.21e-05	up	NA	transferase family protein, putative, expressed
LOC_Os02g40100	48.7598	67.5963	5.90587	0	0	0	40.754	0	5.77802	3.95e-06	2.24e-05	up	NA	plant protein of unknown function DUF869 domain containing protein, expressed
LOC_Os06g07560	176.077	233.207	256.1	2.20332	43.3355	37.4987	221.795	27.6792	2.84103	4e-06	2.27e-05	up	OsCML30	OsCML30 - Calmodulin-related calcium sensor protein, expressed
LOC_Os02g01520	115.127	158.851	136.909	8.8133	22.8496	29.999	136.962	20.554	2.6118	4.03e-06	2.28e-05	up	NA	IQ calmodulin-binding motif family protein, putative, expressed
LOC_Os02g58139	567.51	464.724	534.213	196.096	232.436	239.055	522.149	222.529	1.2195	4.03e-06	2.28e-05	up	OsSigP1	OsSigP1 - Putative Type I Signal Peptidase homologue; employs a putative Ser/His catalytic dyad, expressed
LOC_Os06g07210	189.621	119.983	178.787	33.0499	18.91	41.2486	162.797	31.0695	2.31845	4.15e-06	2.34e-05	up	RNRL1|V3	ribonucleoside-diphosphate reductase large subunit, putative, expressed
LOC_Os01g58150	39.2787	62.5265	11.2748	0	0	0	37.6934	0	5.73656	4.15e-06	2.34e-05	up	NA	expressed protein
LOC_Os08g01030	73.1397	57.4568	45.6363	3.30499	3.93959	0.937469	58.7443	2.72735	3.96165	4.32e-06	2.44e-05	up	OsZIP16	metal cation transporter, putative, expressed
LOC_Os07g43604	54.1775	37.1779	44.0256	0	0	0.937469	45.127	0.31249	5.49346	4.36e-06	2.46e-05	up	NA	expressed protein
LOC_Os01g65790	41.9876	59.1467	71.4074	4.40665	0.787919	0	57.5139	1.73152	4.44023	4.38e-06	2.47e-05	up	OsPME7	pectinesterase, putative, expressed
LOC_Os10g31950	169.305	246.726	238.919	60.5914	64.6093	50.6233	218.317	58.608	1.85738	4.51e-06	2.54e-05	up	NA	3-ketoacyl-CoA thiolase, peroxisomal precursor, putative, expressed
LOC_Os09g23160	6397.01	4660.76	5249.25	3237.79	3492.06	2882.72	5435.67	3204.19	0.759857	4.61e-06	2.59e-05	up	ANN9	annexin, putative, expressed
LOC_Os03g63110	125.963	135.193	95.0309	24.2366	17.3342	15.937	118.729	19.1693	2.52732	4.64e-06	2.61e-05	up	NA	prefoldin, putative, expressed
LOC_Os03g55200	6.77219	28.7284	85.3667	0	0	0	40.2891	0	5.76101	4.66e-06	2.62e-05	up	OsORC5	ORC5 - Putative origin recognition complex subunit 5, expressed
LOC_Os11g29380	39.2787	43.9376	20.939	0	0	0	34.7184	0	5.68448	4.67e-06	2.62e-05	up	MCM2	MCM2 - Putative minichromosome maintenance MCM complex subunit 2, expressed
LOC_Os01g03100	440.192	400.508	409.116	17.6266	0.787919	28.1241	416.605	15.5129	4.17995	4.71e-06	2.64e-05	up	NA	protein binding protein, putative, expressed
LOC_Os07g06590	400.914	292.354	413.411	153.131	109.521	128.433	368.893	130.362	1.48579	4.72e-06	2.65e-05	up	NA	ML domain protein, putative, expressed
LOC_Os03g02710	58.2408	82.8054	73.0181	7.71164	0	0.937469	71.3548	2.88304	4.1476	4.87e-06	2.72e-05	up	NA	hydroxymethylglutaryl-CoA synthase, putative, expressed
LOC_Os04g39470	24.3799	42.2477	35.9721	0	0	0	34.1999	0	5.67515	4.85e-06	2.72e-05	up	OsMYB80	MYB family transcription factor, putative, expressed
LOC_Os07g13270	434.775	265.315	471.933	161.944	118.976	89.0595	390.674	123.327	1.64184	4.9e-06	2.74e-05	up	NA	SNF7 domain containing protein, putative, expressed
LOC_Os03g03260	525.522	402.198	479.986	123.386	92.1865	229.68	469.235	148.417	1.63516	4.96e-06	2.77e-05	up	TALE	homeobox domain containing protein, expressed
LOC_Os02g33060	230.254	260.246	175.566	22.0332	60.6697	60.9355	222.022	47.8795	2.14029	5.04e-06	2.81e-05	up	NA	expressed protein
LOC_Os02g41820	66.3675	55.7669	40.8042	2.20332	0	2.81241	54.3129	1.67191	4.39413	5.05e-06	2.82e-05	up	NA	expressed protein
LOC_Os07g10256	847.878	917.619	910.041	363.549	524.754	288.74	891.846	392.348	1.17327	5.07e-06	2.83e-05	up	NA	mitosis protein dim1, putative, expressed
LOC_Os02g28900	27.0888	60.8366	47.247	0	0	0.937469	45.0575	0.31249	5.46707	5.29e-06	2.95e-05	up	NA	cytokinin-O-glucosyltransferase 2, putative, expressed
LOC_Os01g47200	96.1651	52.3871	82.6822	1.10166	2.36376	10.3122	77.0781	4.59252	3.69569	5.3e-06	2.96e-05	up	NA	retrotransposon protein, putative, unclassified, expressed
LOC_Os01g07960	984.676	895.651	908.431	344.82	460.932	528.732	929.586	444.828	1.05489	5.34e-06	2.98e-05	up	NA	acyl-protein thioesterase, putative, expressed
LOC_Os07g10460	460.509	537.39	624.412	200.503	129.219	263.429	540.77	197.717	1.43651	5.35e-06	2.98e-05	up	NA	5-nucleotidase surE, putative, expressed
LOC_Os01g56070	144.925	327.842	273.818	20.9316	28.3651	83.4347	248.862	44.2438	2.39986	5.37e-06	2.99e-05	up	RDCP3	RING finger protein, putative, expressed
LOC_Os12g38850	31.1521	49.0073	22.5497	0	0	0	34.2364	0	5.65881	5.37e-06	2.99e-05	up	NA	DUF1336 domain containing protein, expressed
LOC_Os05g49030	858.714	763.838	808.568	315.075	363.23	464.984	810.373	381.097	1.08027	5.5e-06	3.06e-05	up	RPL18a	60S ribosomal protein L18a, putative, expressed
LOC_Os05g34460	17.6077	121.673	49.9315	3.30499	2.36376	0.937469	63.0708	2.20207	4.24317	5.54e-06	3.08e-05	up	TCM5	OsDegp7 - Putative Deg protease homologue, expressed
LOC_Os02g27470	432.066	795.946	714.074	235.756	226.921	301.865	647.362	254.847	1.33052	5.62e-06	3.12e-05	up	NA	importin-7, putative, expressed
LOC_Os03g61330	235.672	138.572	259.322	47.3715	42.5476	63.7479	211.189	51.2223	1.99833	5.63e-06	3.13e-05	up	NA	fumarylacetoacetase, putative, expressed
LOC_Os01g09300	105.646	37.1779	61.7432	6.60997	1.57584	0	68.1891	2.7286	4.13719	5.77e-06	3.2e-05	up	NA	oxidoreductase, putative, expressed
LOC_Os08g43480	604.079	405.578	391.935	116.776	221.405	133.121	467.197	157.101	1.54449	5.78e-06	3.2e-05	up	NA	zinc finger, C3HC4 type family protein, expressed
LOC_Os04g14450	128.672	226.447	143.889	33.0499	26.7892	43.1236	166.336	34.3209	2.2052	5.8e-06	3.21e-05	up	NA	pentatricopeptide, putative, expressed
LOC_Os03g57420	70.4308	79.4256	119.728	12.1183	0	1.87494	89.8615	4.66441	3.87802	5.84e-06	3.23e-05	up	NA	ML domain protein, putative, expressed
LOC_Os09g03170	159.824	69.2862	71.9443	13.2199	11.0309	1.87494	100.351	8.70858	3.27905	5.9e-06	3.26e-05	up	NA	expressed protein
LOC_Os03g53000	51.4686	18.589	32.7508	0	0	0	34.2695	0	5.65026	5.9e-06	3.26e-05	up	XRCC4	XRCC4, putative, expressed
LOC_Os01g10140	48.7598	86.1852	26.308	2.20332	0	0	53.751	0.734442	5.15157	5.91e-06	3.27e-05	up	RDR4	RNA-dependent RNA polymerase, putative, expressed
LOC_Os03g27080	617.624	603.297	673.807	117.878	95.3382	331.864	631.576	181.693	1.76335	5.94e-06	3.28e-05	up	NA	calmodulin-binding transcription activator 2, putative, expressed
LOC_Os11g01020	135.444	11.8293	59.5956	4.40665	0.787919	0	68.9563	1.73152	4.57281	5.93e-06	3.28e-05	up	NA	RNA recognition motif containing protein, putative, expressed
LOC_Os07g46520	155.76	136.882	190.062	13.2199	28.3651	44.061	160.902	28.5487	2.40017	6.14e-06	3.38e-05	up	NA	rhythmically expressed gene 2 protein, putative, expressed
LOC_Os01g17279	627.105	596.537	755.952	329.397	308.864	287.803	659.865	308.688	1.09094	6.3e-06	3.47e-05	up	NA	exonuclease, putative, expressed
LOC_Os08g44390	769.321	473.174	653.404	164.148	330.926	141.558	631.966	212.21	1.54871	6.29e-06	3.47e-05	up	NA	EF hand family protein, putative, expressed
LOC_Os02g02820	25.7343	47.3174	27.3818	0	0	0	33.4778	0	5.62728	6.29e-06	3.47e-05	up	TDR	helix-loop-helix DNA-binding domain containing protein, expressed
LOC_Os12g43600	243088	228665	223157	124393	175232	124402	231637	141342	0.710433	6.36e-06	3.5e-05	up	Osgr-rbp4|Osgrp1	RNA recognition motif containing protein, expressed
LOC_Os01g34614	692.118	643.854	706.557	355.837	323.835	225.93	680.843	301.867	1.1648	6.4e-06	3.52e-05	up	NA	DNA directed RNA polymerase, 7 kDa subunit domain containing protein, expressed
LOC_Os06g13080	448.319	417.407	340.393	166.351	115.824	165.932	402.04	149.369	1.41058	6.46e-06	3.55e-05	up	OsPUB20	spotted leaf 11, putative, expressed
LOC_Os03g58250	1359.86	1044.36	1151.11	695.149	542.088	606.542	1185.11	614.593	0.943228	6.49e-06	3.56e-05	up	REB	bZIP transcription factor domain containing protein, expressed
LOC_Os10g42900	39.2787	47.3174	83.756	4.40665	0.787919	0	56.784	1.73152	4.40713	6.49e-06	3.57e-05	up	NA	peptide transporter PTR2, putative, expressed
LOC_Os08g41440	100.228	141.952	159.995	9.91496	7.87919	33.7489	134.059	17.181	2.81393	6.55e-06	3.6e-05	up	OsUGlcAE2	UDP-glucuronate 4-epimerase, putative, expressed
LOC_Os01g51630	174.723	121.673	187.914	3.30499	0	29.0615	161.437	10.7888	3.56976	6.57e-06	3.61e-05	up	NA	XIE, putative, expressed
LOC_Os02g03860	849.233	1201.52	1133.39	448.377	610.637	482.796	1061.38	513.937	1.03823	6.74e-06	3.69e-05	up	OsMASP1	mitochondrial ATP synthase precursor, putative, expressed
LOC_Os01g12210	43.342	114.914	13.4224	1.10166	0	1.87494	57.226	0.9922	4.87062	6.82e-06	3.74e-05	up	OsALMT4	aluminum-activated malate transporter, putative, expressed
LOC_Os02g07450	192.33	101.394	148.184	34.1515	9.45502	25.3117	147.303	22.9727	2.57845	6.9e-06	3.77e-05	up	HAP5A	core histone H2A/H2B/H3/H4, putative, expressed
LOC_Os08g07970	81.2663	74.3559	50.4684	0	0	6.56228	68.6969	2.18743	4.31191	6.9e-06	3.77e-05	up	OsbZIP64	transcription factor, putative, expressed
LOC_Os03g63740	21.671	67.5963	69.7967	0	0.787919	2.81241	53.0213	1.20011	4.61785	6.96e-06	3.8e-05	up	NA	NFD2, putative, expressed
LOC_Os03g28260	32.5065	82.8054	38.6566	0	1.57584	0	51.3229	0.525279	5.23627	7.04e-06	3.85e-05	up	LEA11	retrotransposon protein, putative, unclassified, expressed
LOC_Os06g41770	345.382	459.655	348.983	74.913	179.645	74.9975	384.673	109.852	1.7655	7.05e-06	3.85e-05	up	OsbZIP50|OsbZIP74	bZIP transcription factor domain containing protein, expressed
LOC_Os08g05540	89.3929	141.952	133.151	26.4399	18.91	10.3122	121.499	18.554	2.59779	7.12e-06	3.89e-05	up	NA	expressed protein
LOC_Os02g52860	331.837	354.88	524.012	115.675	157.584	159.37	403.577	144.209	1.46699	7.23e-06	3.94e-05	up	PT15	phosphate carrier protein, mitochondrial precursor, putative, expressed
LOC_Os01g11660	82.6207	23.6587	97.7154	1.10166	6.30335	0.937469	67.9983	2.78083	4.0482	7.26e-06	3.95e-05	up	GELP4	GDSL-like lipase/acylhydrolase, putative, expressed
LOC_Os03g48060	77.203	87.8751	118.117	7.71164	14.1825	0.937469	94.3985	7.61055	3.34667	7.54e-06	4.1e-05	up	NA	class I glutamine amidotransferase, putative, expressed
LOC_Os07g07290	39.2787	108.154	54.7636	0	6.30335	0.937469	67.3988	2.41361	4.15349	7.64e-06	4.15e-05	up	NA	expressed protein
LOC_Os04g42600	1716.07	1811.58	1646.13	709.471	1069.21	985.28	1724.59	921.319	0.898284	7.66e-06	4.16e-05	up	OsPABPC3	polyadenylate-binding protein, putative, expressed
LOC_Os01g69840	8236.34	7263.22	7339.93	4058.52	5165.59	2501.17	7613.16	3908.43	0.956179	7.68e-06	4.17e-05	up	NA	expressed protein
LOC_Os01g59760	35.2154	67.5963	39.1935	0	1.57584	0.937469	47.3351	0.837769	4.7981	7.71e-06	4.18e-05	up	HBF2	bZIP transcription factor, putative, expressed
LOC_Os02g21040	142.216	133.503	166.438	39.6598	26.7892	27.1866	147.386	31.2119	2.17822	7.69e-06	4.18e-05	up	NA	aspartic proteinase nepenthesin precursor, putative, expressed
LOC_Os05g02150	56.8864	23.6587	20.4021	0	0	0	33.6491	0	5.60078	7.73e-06	4.19e-05	up	OsDof19	expressed protein
LOC_Os02g50600	524.168	726.66	571.259	62.7948	81.1556	299.053	607.362	147.668	1.98716	7.74e-06	4.2e-05	up	GATL6	glycosyl transferase 8 domain containing protein, putative, expressed
LOC_Os12g41090	177.431	202.789	179.324	18.7283	62.2456	21.5618	186.515	34.1785	2.34796	7.77e-06	4.21e-05	up	CIPK04	CAMK_KIN1/SNF1/Nim1_like.38 - CAMK includes calcium/calmodulin depedent protein kinases, expressed
LOC_Os03g49180	231.609	344.741	312.474	110.166	96.914	88.1221	296.275	98.4008	1.56623	7.87e-06	4.27e-05	up	NA	alkaline phytoceramidase, putative, expressed
LOC_Os01g65420	350.799	219.688	285.63	0	0.787919	12.1871	285.372	4.325	4.87724	7.98e-06	4.32e-05	up	NA	expressed protein
LOC_Os02g45750	460.509	368.4	522.401	118.98	215.102	158.432	450.437	164.171	1.43629	8.09e-06	4.38e-05	up	RLCK83	protein kinase domain containing protein, expressed
LOC_Os01g24420	121.899	136.882	159.459	1.10166	4.72751	29.999	139.413	11.9427	3.28219	8.15e-06	4.4e-05	up	NA	expressed protein
LOC_Os01g74450	4324.72	3629.92	2524.49	1788	2123.44	1568.39	3493.04	1826.61	0.92892	8.13e-06	4.4e-05	up	OsTIP1;2; OsTIP1	aquaporin protein, putative, expressed
LOC_Os09g07460	178.786	119.983	114.896	17.6266	32.3047	26.2491	137.888	25.3935	2.34431	8.37e-06	4.52e-05	up	NA	kelch repeat protein, putative, expressed
LOC_Os11g18730	130.026	300.803	380.66	50.6765	83.5194	21.5618	270.497	51.9192	2.29754	8.47e-06	4.57e-05	up	NA	glycosyl hydrolase family 3 protein, putative, expressed
LOC_Os03g51430	56.8864	18.589	24.6973	0	0	0	33.3909	0	5.58494	8.48e-06	4.58e-05	up	NA	SEC14 cytosolic factor family protein, putative, expressed
LOC_Os06g11135	59.5953	52.3871	46.7101	1.10166	0	3.74987	52.8975	1.61718	4.35732	8.67e-06	4.68e-05	up	GID1L2	gibberellin receptor GID1L2, putative, expressed
LOC_Os09g33810	2680.43	2688.64	1872.7	1207.42	1465.53	1307.77	2413.92	1326.91	0.857219	8.74e-06	4.71e-05	up	OsBIANK1|XB25	ankyrin repeat domain containing protein, putative, expressed
LOC_Os06g42000	744.941	608.366	651.257	305.16	334.865	326.239	668.188	322.088	1.04506	8.76e-06	4.72e-05	up	PRXIIE1	peroxiredoxin, putative, expressed
LOC_Os07g46720	67.7219	70.9761	95.5678	6.60997	7.87919	0	78.0886	4.82972	3.64016	8.87e-06	4.77e-05	up	NA	nucleolar protein 5A, putative, expressed
LOC_Os06g36560	98.874	55.7669	12.3486	0	1.57584	0	55.6632	0.525279	5.26534	8.91e-06	4.79e-05	up	OsMIOX	inositol oxygenase, putative, expressed
LOC_Os04g45580	35.2154	37.1779	76.2395	0	0	1.87494	49.5443	0.624979	5.12504	8.97e-06	4.82e-05	up	NA	kinesin motor domain containing protein, expressed
LOC_Os05g05470	1265.05	1313.06	1333.65	776.672	751.674	559.669	1303.92	696.005	0.901335	8.97e-06	4.82e-05	up	NA	T-complex protein, putative, expressed
LOC_Os02g48080	140.862	140.262	111.138	19.8299	15.7584	33.7489	130.754	23.1124	2.40392	9.03e-06	4.85e-05	up	NA	cysteine-rich receptor-like protein kinase 7 precursor, putative, expressed
LOC_Os03g13590	1686.28	1194.76	1484.52	731.504	870.65	721.851	1455.19	774.668	0.905051	9.03e-06	4.85e-05	up	LC5	potyvirus VPg interacting protein, putative, expressed
LOC_Os09g39960	101.583	94.6348	134.761	18.7283	20.4859	7.49975	110.326	15.5713	2.6901	9.11e-06	4.89e-05	up	OsDRP1E	dynamin family protein, putative, expressed
LOC_Os01g40480	20.3166	50.6972	26.8449	0	0	0	32.6196	0	5.56221	9.11e-06	4.89e-05	up	NA	anthranilate phosphoribosyltransferase, putative, expressed
LOC_Os09g32260	74.4941	28.7284	68.7229	0	3.93959	0	57.3151	1.3132	4.54409	9.16e-06	4.92e-05	up	ONAC072	no apical meristem protein, putative, expressed
LOC_Os06g28630	480.826	277.145	376.365	11.0166	0.787919	29.0615	378.112	13.622	4.17539	9.37e-06	5.02e-05	up	NA	expressed protein
LOC_Os12g17310	143.57	101.394	142.278	11.0166	21.2738	0	129.081	10.7635	3.30349	9.51e-06	5.1e-05	up	BIP134	prefoldin, putative, expressed
LOC_Os02g07060	996.866	829.744	870.311	416.428	471.175	500.608	898.974	462.737	0.951891	9.66e-06	5.18e-05	up	TUB5	tubulin/FtsZ domain containing protein, putative, expressed
LOC_Os08g28870	92.1018	136.882	46.7101	0	7.87919	10.3122	91.8981	6.06378	3.54728	9.75e-06	5.22e-05	up	NA	receptor-like protein kinase 5 precursor, putative, expressed
LOC_Os01g06460	673.156	704.691	976.617	372.362	384.504	362.8	784.821	373.222	1.06768	9.83e-06	5.26e-05	up	NA	uncharacterized Cys-rich domain containing protein, putative, expressed
LOC_Os04g07600	21.671	92.9449	41.878	2.20332	0	0	52.1646	0.734442	5.07307	1.01e-05	5.38e-05	up	NA	AGAP002737-PA, putative, expressed
LOC_Os04g44820	1023.96	714.831	752.194	337.109	431.779	406.861	830.326	391.917	1.07354	1.01e-05	5.38e-05	up	OsRDCP1	zinc finger, C3HC4 type domain containing protein, expressed
LOC_Os05g14590	8.12663	42.2477	53.1529	0	0	0	34.5091	0	5.57563	1.01e-05	5.4e-05	up	MCM6	MCM6 - Putative minichromosome maintenance MCM complex subunit 6, expressed
LOC_Os07g07040	147.634	86.1852	161.606	2.20332	25.2134	0.937469	131.808	9.4514	3.45716	1.02e-05	5.42e-05	up	NA	erythrocyte binding protein 3, putative, expressed
LOC_Os04g44900	65.013	43.9376	125.097	3.30499	8.6671	0	78.0159	3.9907	3.82115	1.02e-05	5.43e-05	up	SIT2	lectin-like receptor kinase, putative, expressed
LOC_Os01g12650	166.596	158.851	106.843	5.50831	33.8805	2.81241	144.097	14.0671	3.10919	1.04e-05	5.53e-05	up	NA	reticulon domain containing protein, putative, expressed
LOC_Os04g43650	92.1018	119.983	93.4202	12.1183	14.9705	0.937469	101.835	9.34207	3.19562	1.05e-05	5.58e-05	up	NA	L-allo-threonine aldolase, putative, expressed
LOC_Os08g37115	98.874	60.8366	46.7101	5.50831	2.36376	7.49975	68.8069	5.12394	3.44265	1.06e-05	5.63e-05	up	NA	expressed protein
LOC_Os05g41550	1401.84	1128.86	1250.97	475.918	683.125	742.475	1260.56	633.84	0.984831	1.06e-05	5.66e-05	up	NA	expressed protein
LOC_Os08g31810	1362.56	1233.63	1376.07	668.709	818.647	735.913	1324.09	741.09	0.833485	1.07e-05	5.68e-05	up	NA	RNA recognition motif containing protein, putative, expressed
LOC_Os01g55170	262.761	366.71	273.281	88.133	60.6697	124.683	300.917	91.162	1.69021	1.07e-05	5.71e-05	up	NA	la domain containing protein, expressed
LOC_Os08g42930	6.77219	37.1779	61.2063	0	0	0	35.0522	0	5.5722	1.09e-05	5.78e-05	up	NA	disease resistance protein RGA1, putative, expressed
LOC_Os02g30180	709.726	520.491	617.432	320.584	263.953	254.054	615.883	279.53	1.13206	1.1e-05	5.82e-05	up	ZOS2-07	ZOS2-07 - C2H2 zinc finger protein, expressed
LOC_Os07g36570	13.5444	99.7045	26.8449	1.10166	0	0	46.6979	0.367221	5.34079	1.1e-05	5.82e-05	up	NA	KI domain interacting kinase 1, putative, expressed
LOC_Os01g04330	5962.24	6599.09	3485	2365.27	2456.73	3302.7	5348.77	2708.23	0.974813	1.1e-05	5.83e-05	up	OsCML16	OsCML16 - Calmodulin-related calcium sensor protein, expressed
LOC_Os01g70790	2408.19	3273.35	2176.58	956.243	947.078	1765.25	2619.37	1222.86	1.0895	1.1e-05	5.83e-05	up	NA	SRC2 protein, putative, expressed
LOC_Os07g44700	25.7343	54.077	43.4887	1.10166	0	0	41.1	0.367221	5.28027	1.11e-05	5.86e-05	up	NA	expressed protein
LOC_Os01g36229	70.4308	16.8991	65.5015	0	0	1.87494	50.9438	0.624979	5.11842	1.11e-05	5.88e-05	up	NA	expressed protein
LOC_Os09g39060	78.5574	15.2092	52.616	0	0.787919	0.937469	48.7942	0.575129	5.1225	1.13e-05	5.97e-05	up	NA	vignain precursor, putative, expressed
LOC_Os06g10280	257.343	245.036	171.807	28.6432	63.0335	4.68734	224.729	32.1214	2.66144	1.13e-05	6e-05	up	CDP	CDP-alcohol phosphatidyltransferase, putative, expressed
LOC_Os06g02028	1561.67	1292.78	1060.91	582.779	735.916	701.227	1305.12	673.307	0.94683	1.15e-05	6.08e-05	up	EYA1	eyes absent homolog 4, putative, expressed
LOC_Os05g26020	37.9243	35.488	20.4021	0	0	0	31.2715	0	5.50724	1.16e-05	6.15e-05	up	NA	cyclin, putative, expressed
LOC_Os11g33120	140.862	143.642	246.436	48.4731	41.7597	22.4992	176.98	37.5774	2.17206	1.17e-05	6.16e-05	up	Osrboh8	respiratory burst oxidase, putative, expressed
LOC_Os07g42520	88.0385	185.89	127.782	20.9316	31.5167	16.8744	133.903	23.1076	2.42526	1.17e-05	6.18e-05	up	NA	dirigent, putative, expressed
LOC_Os12g34045	159.824	226.447	75.7026	35.2532	26.0013	15.937	153.991	25.7305	2.46988	1.18e-05	6.25e-05	up	NA	mitochondrial ribosomal protein S7, putative, expressed
LOC_Os03g07110	576.991	547.53	498.241	272.111	241.891	230.617	540.92	248.206	1.11411	1.2e-05	6.31e-05	up	OsSTA91	calmodulin-binding protein, putative, expressed
LOC_Os03g26260	60.9497	69.2862	44.5625	0	0.787919	5.62481	58.2661	2.13758	4.1451	1.2e-05	6.32e-05	up	NA	NB-ARC domain containing protein, expressed
LOC_Os12g41956	82.6207	192.649	142.815	35.2532	13.3946	6.56228	139.362	18.4034	2.77663	1.2e-05	6.32e-05	up	NA	galactosyltransferase family protein, putative, expressed
LOC_Os09g27050	609.497	664.133	632.465	231.349	248.194	363.738	635.365	281.094	1.16534	1.2e-05	6.33e-05	up	NA	HD domain containing protein, putative, expressed
LOC_Os10g41770	105.646	81.1155	95.0309	14.3216	13.3946	2.81241	93.9309	10.1762	3.00598	1.21e-05	6.34e-05	up	STAT	expressed protein
LOC_Os07g43290	74.4941	175.75	168.049	11.0166	9.45502	35.6238	139.431	18.6985	2.74866	1.21e-05	6.35e-05	up	OsLLA7|OsLTPG21|OsLTPg21	LTPL56 - Protease inhibitor/seed storage/LTP family protein precursor, expressed
LOC_Os01g72330	677.219	1017.32	642.666	355.837	329.35	381.55	779.07	355.579	1.11932	1.21e-05	6.37e-05	up	OsRR4	OsRR4 type-A response regulator, expressed
LOC_Os07g23880	583.763	493.453	616.358	301.856	226.921	220.305	564.525	249.694	1.16985	1.21e-05	6.38e-05	up	NA	glycosyl hydrolase, family 31, putative, expressed
LOC_Os03g46660	887.157	662.443	765.079	145.419	286.802	412.486	771.56	281.569	1.43304	1.22e-05	6.39e-05	up	NA	glucan endo-1,3-beta-glucosidase precursor, putative, expressed
LOC_Os02g06180	60.9497	25.3486	36.509	0	0	0.937469	40.9358	0.31249	5.3014	1.23e-05	6.46e-05	up	NA	phytosulfokine receptor precursor, putative, expressed
LOC_Os08g32120	165.241	148.712	136.372	1.10166	14.1825	33.7489	150.108	16.3444	2.98949	1.26e-05	6.59e-05	up	NA	expressed protein
LOC_Os06g36700	4078.21	3303.77	3420.04	1905.88	2524.49	1868.38	3600.67	2099.58	0.774547	1.26e-05	6.61e-05	up	NA	T-complex protein, putative, expressed
LOC_Os11g25920	12.1899	52.3871	32.7508	0	0	0	32.4426	0	5.51184	1.26e-05	6.62e-05	up	RSS3	transcription factor-related, putative, expressed
LOC_Os03g61990	2962.16	2903.26	2989.45	1869.52	1716.87	1993.06	2951.62	1859.82	0.664746	1.26e-05	6.63e-05	up	OsRZ1	glycine-rich RNA-binding protein 7, putative, expressed
LOC_Os05g33900	682.637	383.609	661.995	2.20332	0.787919	29.999	576.08	10.9967	4.66929	1.27e-05	6.66e-05	up	UMAMIT9	auxin-induced protein 5NG4, putative, expressed
LOC_Os01g60860	237.027	241.657	198.115	28.6432	41.7597	87.1846	225.6	52.5292	2.03948	1.27e-05	6.67e-05	up	OsPUB3	spotted leaf 11, putative, expressed
LOC_Os01g71106	132.735	125.053	162.68	5.50831	36.2443	16.8744	140.156	19.5423	2.68545	1.27e-05	6.67e-05	up	NA	NBS-LRR disease resistance protein, putative, expressed
LOC_Os06g01390	1353.08	986.905	1097.96	598.203	656.336	559.669	1145.98	604.736	0.916857	1.27e-05	6.67e-05	up	OsACX1	acyl-coenzyme A oxidase 1.2, peroxisomal, putative, expressed
LOC_Os04g50890	511.978	209.548	481.597	122.285	112.672	146.245	401.041	127.067	1.63261	1.28e-05	6.69e-05	up	NA	secretory carrier-associated membrane protein, putative, expressed
LOC_Os03g24460	101.583	175.75	187.377	37.4565	29.153	33.7489	154.903	33.4528	2.14676	1.28e-05	6.71e-05	up	NA	aminotransferase domain containing protein, putative, expressed
LOC_Os01g64970	371.116	660.754	460.121	96.9463	190.676	213.743	497.33	167.122	1.54373	1.29e-05	6.74e-05	up	SAPK4|OSPDK	CAMK_CAMK_like.11 - CAMK includes calcium/calmodulin depedent protein kinases, expressed
LOC_Os07g12790	173.368	118.293	181.471	26.4399	8.6671	42.1861	157.711	25.7644	2.50911	1.32e-05	6.91e-05	up	NA	expressed protein
LOC_Os04g51410	24.3799	76.0458	25.7711	1.10166	0	0	42.0656	0.367221	5.25999	1.34e-05	6.98e-05	up	NA	expressed protein
LOC_Os11g29870	12.1899	52.3871	64.9646	0	0	0.937469	43.1806	0.31249	5.31907	1.34e-05	6.99e-05	up	OsWRKY72	WRKY72, expressed
LOC_Os04g47890	8.12663	20.2789	76.2395	0	0	0	34.8817	0	5.53917	1.35e-05	7.02e-05	up	G2-like	MYB family transcription factor, putative, expressed
LOC_Os11g05690	70.4308	1.68991	44.0256	0	0	0	38.7154	0	5.56851	1.37e-05	7.11e-05	up	OsCAT8	amino acid permease family protein, putative, expressed
LOC_Os06g27560	185.558	165.611	212.075	36.3549	44.1234	63.7479	187.748	48.0754	1.91717	1.38e-05	7.18e-05	up	NA	glycosyltransferase protein, putative, expressed
LOC_Os03g04600	119.191	98.0146	157.848	9.91496	13.3946	32.8114	125.018	18.707	2.6117	1.39e-05	7.22e-05	up	NA	expressed protein
LOC_Os05g28290	2948.61	2056.62	2474.56	1453.09	1304.01	1535.57	2493.26	1430.89	0.798335	1.39e-05	7.24e-05	up	NA	ranBP1 domain containing protein, expressed
LOC_Os02g41890	148.988	187.58	114.359	39.6598	29.153	12.1871	150.309	27	2.37985	1.41e-05	7.32e-05	up	PSKR1	phytosulfokine receptor precursor, putative, expressed
LOC_Os09g10940	299.331	353.19	292.072	99.1496	129.219	48.7484	314.865	92.3722	1.72988	1.42e-05	7.4e-05	up	RGP1	ras-related protein, putative, expressed
LOC_Os03g08220	774.739	572.878	612.063	2.20332	42.5476	51.5608	653.227	32.1039	3.85414	1.44e-05	7.45e-05	up	OsLOX2	lipoxygenase protein, putative, expressed
LOC_Os03g37490	150.343	106.464	107.38	0	2.36376	22.4992	121.395	8.28767	3.51611	1.44e-05	7.48e-05	up	PEZ1	MATE efflux family protein, putative, expressed
LOC_Os03g06290	46.0509	65.9064	63.8908	5.50831	0	0	58.616	1.8361	4.33821	1.45e-05	7.53e-05	up	OsSub27	OsSub27 - Putative Subtilisin homologue, expressed
LOC_Os04g42480	1212.22	1225.18	1276.74	619.134	794.222	494.046	1238.05	635.801	0.954966	1.47e-05	7.62e-05	up	RLCK153	receptor-like protein kinase At3g46290 precursor, putative, expressed
LOC_Os01g62860	37.9243	11.8293	45.0994	0	0	0	31.6177	0	5.48149	1.48e-05	7.67e-05	up	OsAKR1|OsI_04426	oxidoreductase, aldo/keto reductase family protein, putative, expressed
LOC_Os02g54254	440.192	496.833	696.893	185.079	214.314	269.991	544.639	223.128	1.27612	1.51e-05	7.81e-05	up	OsLKR|SDH	saccharopine dehydrogenase, putative, expressed
LOC_Os07g06390	16.2533	18.589	61.2063	0	0	0	32.0162	0	5.48488	1.52e-05	7.86e-05	up	NA	expressed protein
LOC_Os01g27040	632.523	425.856	496.093	237.959	180.433	237.18	518.157	218.524	1.23452	1.54e-05	7.96e-05	up	CHR728	chromatin-remodeling complex ATPase chain, putative, expressed
LOC_Os02g06430	303.394	339.671	227.108	73.8114	122.127	78.7474	290.058	91.562	1.62578	1.55e-05	7.99e-05	up	NA	DUF292 domain containing protein, expressed
LOC_Os03g12590	688.055	606.676	504.684	276.517	303.349	243.742	599.805	274.536	1.11522	1.57e-05	8.08e-05	up	NA	coatomer subunit gamma-1, putative, expressed
LOC_Os05g47470	1688.98	1438.11	1588.14	761.249	917.925	990.904	1571.75	890.026	0.8166	1.57e-05	8.11e-05	up	NA	VIP1 protein, putative, expressed
LOC_Os01g53810	161.178	94.6348	108.453	19.8299	25.2134	5.62481	121.422	16.8894	2.69516	1.57e-05	8.12e-05	up	NA	peptidase, putative, expressed
LOC_Os07g07240	1931.43	1814.96	1616.06	940.82	1165.33	1001.22	1787.48	1035.79	0.782336	1.58e-05	8.12e-05	up	OsUBC7	ubiquitin-conjugating enzyme, putative, expressed
LOC_Os08g04340	96.1651	312.633	174.492	7.71164	12.6067	55.3107	194.43	25.2097	2.7807	1.58e-05	8.12e-05	up	UCL24	plastocyanin-like domain containing protein, putative, expressed
LOC_Os03g62620	623.041	927.759	845.614	319.482	291.53	459.36	798.805	356.791	1.15247	1.59e-05	8.19e-05	up	LEA7	late embryogenesis abundant protein, putative, expressed
LOC_Os01g25540	255.989	160.541	234.087	76.0147	17.3342	12.1871	216.872	35.1787	2.51957	1.61e-05	8.29e-05	up	RALF4	RALFL6 - Rapid ALkalinization Factor RALF family protein precursor, expressed
LOC_Os05g23194	54.1775	3.37981	48.3208	0	0	0	35.2927	0	5.51067	1.62e-05	8.33e-05	up	NA	expressed protein
LOC_Os08g09610	71.7852	228.137	178.25	30.8465	14.9705	35.6238	159.391	27.1469	2.4505	1.62e-05	8.36e-05	up	NA	expressed protein
LOC_Os04g55570	101.583	1.68991	17.7176	0	0	0	40.3301	0	5.53832	1.67e-05	8.55e-05	up	NA	plant protein of unknown function DUF869 domain containing protein, expressed
LOC_Os02g45130	234.318	189.27	272.744	50.6765	23.6376	85.3097	232.11	53.2079	2.0677	1.68e-05	8.6e-05	up	OsWNK4	protein kinase, putative, expressed
LOC_Os05g06770	3819.52	3334.19	4115.32	2310.19	2465.4	2357.73	3756.34	2377.77	0.658522	1.7e-05	8.74e-05	up	S27a	40S ribosomal protein S27a, putative, expressed
LOC_Os05g47840	18.9621	38.8679	32.2139	0	0	0	30.0146	0	5.4337	1.7e-05	8.74e-05	up	OsIPT7	IPP transferase, putative, expressed
LOC_Os12g23590	35.2154	81.1155	12.3486	0	0	0.937469	42.8932	0.31249	5.27019	1.72e-05	8.79e-05	up	NA	retrotransposon protein, putative, unclassified
LOC_Os05g48330	25.7343	38.8679	24.6973	0	0	0	29.7665	0	5.42735	1.72e-05	8.8e-05	up	NA	aspartyl protease family protein, putative, expressed
LOC_Os03g47280	134.089	277.145	246.436	3.30499	62.2456	17.8119	219.223	27.7875	2.79778	1.73e-05	8.85e-05	up	OsVQ13	VQ domain containing protein, putative, expressed
LOC_Os06g01500	709.726	321.082	695.819	234.654	133.946	231.555	575.542	200.052	1.50558	1.74e-05	8.87e-05	up	NA	IQ calmodulin-binding motif family protein, putative, expressed
LOC_Os10g25674	104.292	69.2862	103.621	14.3216	6.30335	0	92.3997	6.87499	3.4367	1.75e-05	8.93e-05	up	NA	mps one binder kinase activator-like 1A, putative, expressed
LOC_Os01g65480	37.9243	94.6348	6.44277	0	0	0.937469	46.3339	0.31249	5.3026	1.76e-05	9.01e-05	up	OsDjB2	dnaJ domain containing protein, expressed
LOC_Os01g12720	82.6207	62.5265	69.2598	4.40665	3.15167	11.2496	71.469	6.26932	3.24209	1.78e-05	9.07e-05	up	NA	protein kinase domain containing protein, expressed
LOC_Os03g57690	100.228	99.7045	132.614	23.1349	9.45502	20.6243	110.849	17.7381	2.5356	1.78e-05	9.08e-05	up	AAO3	aldehyde oxidase, putative, expressed
LOC_Os05g04340	648.776	457.965	445.088	166.351	272.62	146.245	517.276	195.072	1.38475	1.78e-05	9.09e-05	up	OsSK13/OsGSK6	CGMC_GSK.6 - CGMC includes CDA, MAPK, GSK3, and CLKC kinases, expressed
LOC_Os04g52180	2085.83	1941.7	2157.79	1030.05	1430.07	1080.9	2061.78	1180.34	0.800841	1.79e-05	9.1e-05	up	NA	expressed protein
LOC_Os03g08600	18.9621	40.5578	30.0663	0	0	0	29.8621	0	5.42191	1.81e-05	9.2e-05	up	PGSIP-A2	glycosyl transferase, putative, expressed
LOC_Os03g13870	513.332	363.33	479.986	171.859	220.617	164.994	452.216	185.824	1.26915	1.82e-05	9.27e-05	up	NA	expressed protein
LOC_Os03g62600	627.105	405.578	432.203	172.961	82.7315	224.992	488.295	160.228	1.5817	1.82e-05	9.27e-05	up	OsRab11A1	ras-related protein, putative, expressed
LOC_Os04g56110	115.127	111.534	78.3871	2.20332	18.1221	13.1246	101.683	11.15	2.96219	1.83e-05	9.33e-05	up	RLCK168	protein kinase, putative, expressed
LOC_Os11g03420	452.382	557.669	388.177	18.7283	0	14.9995	466.076	11.2426	4.46787	1.85e-05	9.4e-05	up	ZF-HD	ZF-HD protein dimerisation region containing protein, expressed
LOC_Os03g21590	23.0254	23.6587	42.4149	0	0	0	29.6997	0	5.42003	1.85e-05	9.4e-05	up	NA	expressed protein
LOC_Os01g38620	1313.8	986.905	1160.77	656.591	639.002	595.293	1153.83	630.295	0.868648	1.86e-05	9.44e-05	up	NA	3-5 exonuclease/ nucleic acid binding protein, putative, expressed
LOC_Os05g23600	173.368	209.548	264.154	30.8465	49.6389	79.6848	215.69	53.3901	1.95966	1.87e-05	9.47e-05	up	NA	dolichyl-diphosphooligosaccharide--protein glycosyltransferase 67 kDasubunit precursor, putative, expressed
LOC_Os03g24030	483.534	393.748	522.938	78.218	193.04	198.743	466.74	156.667	1.54677	1.87e-05	9.48e-05	up	OsGRL6	glutaredoxin, putative, expressed
LOC_Os09g17660	60.9497	20.2789	13.4224	0	0	0	31.5503	0	5.43669	1.88e-05	9.52e-05	up	NA	expressed protein
LOC_Os03g38740	266.824	483.313	301.2	69.4047	158.372	75.935	350.446	101.237	1.74563	1.88e-05	9.56e-05	up	OsDCL2a	Dicer, putative, expressed
LOC_Os01g72130	9.48107	27.0385	59.0587	0	0	0	31.8594	0	5.44725	1.89e-05	9.56e-05	up	GSTU35	glutathione S-transferase, putative, expressed
LOC_Os05g38470	9.48107	89.5651	8.59036	0	0	0	35.8788	0	5.48058	1.89e-05	9.58e-05	up	NA	expressed protein
LOC_Os03g10240	58.2408	57.4568	153.553	8.8133	13.3946	2.81241	89.7501	8.34011	3.17278	1.9e-05	9.63e-05	up	NA	DUF677 domain containing protein, putative, expressed
LOC_Os12g03410	65.013	125.053	70.3336	8.8133	13.3946	1.87494	86.7999	8.02762	3.16616	1.92e-05	9.71e-05	up	NA	expressed protein
LOC_Os05g10930	54.1775	32.1082	100.937	1.10166	3.15167	6.56228	62.4075	3.60521	3.68399	1.92e-05	9.73e-05	up	OsGRX16	OsGrx_C15 - glutaredoxin subgroup III, expressed
LOC_Os05g27340	127.317	180.82	122.95	44.0665	18.91	17.8119	143.696	26.9295	2.32901	1.92e-05	9.73e-05	up	NA	expressed protein
LOC_Os01g64890	274.951	194.339	198.652	36.3549	45.6993	0.937469	222.647	27.6639	2.83024	1.93e-05	9.74e-05	up	OsMGT1	CorA-like magnesium transporter protein, putative, expressed
LOC_Os06g40960	131.38	49.0073	66.5753	1.10166	12.6067	1.87494	82.321	5.19443	3.56499	1.94e-05	9.78e-05	up	ZOS6-05	ZOS6-05 - C2H2 zinc finger protein, expressed
LOC_Os05g08960	1170.23	1039.29	1487.21	522.188	725.673	654.353	1232.24	634.071	0.953886	1.94e-05	9.8e-05	up	OsUBC8	ubiquitin-conjugating enzyme, putative, expressed
LOC_Os04g52504	82.6207	92.9449	71.4074	4.40665	7.87919	14.9995	82.3243	9.09511	2.96374	1.96e-05	9.88e-05	up	NA	adhesive/proline-rich protein, putative, expressed
LOC_Os03g10320	14.8988	27.0385	48.8577	0	0	0	30.265	0	5.41928	1.96e-05	9.88e-05	up	NA	expressed protein
LOC_Os06g10520	51.4686	8.44953	93.4202	2.20332	0.787919	0.937469	51.1128	1.30957	4.47146	2.01e-05	0.000101391	up	NA	pantothenate kinase, putative, expressed
LOC_Os01g47262	583.763	555.979	653.941	269.907	290.742	309.365	597.894	290.005	1.03745	2.02e-05	0.000101789	up	NA	AMSH-like protease, putative, expressed
LOC_Os02g21460	533.649	501.902	729.644	317.279	227.708	171.557	588.398	238.848	1.29031	2.03e-05	0.000102028	up	NA	uncharacterized protein yqjG, putative, expressed
LOC_Os07g11150	789.637	1019.01	859.036	483.63	403.414	490.296	889.229	459.113	0.947367	2.04e-05	0.000102845	up	NA	expressed protein
LOC_Os02g08500	1480.4	1299.54	1606.93	893.448	842.285	806.223	1462.29	847.319	0.785678	2.05e-05	0.000102943	up	ORR4	two-component response regulator, putative, expressed
LOC_Os03g50290	1728.26	1941.7	1992.96	841.67	1213.39	1130.59	1887.64	1061.88	0.825462	2.05e-05	0.000103222	up	GF14f	14-3-3 protein, putative, expressed
LOC_Os02g08410	146.279	42.2477	98.2523	17.6266	7.09127	3.74987	95.5931	9.48925	3.10997	2.07e-05	0.000104052	up	NA	chorismate mutase, chloroplast precursor, putative, expressed
LOC_Os06g48590	873.613	809.465	786.018	443.97	466.448	384.362	823.032	431.593	0.924933	2.09e-05	0.000104851	up	OsMAPK4|OsMSRMK3	CGMC_MAPKCMGC_2_SLT2y_ERK.2 - CGMC includes CDA, MAPK, GSK3, and CLKC kinases, expressed
LOC_Os02g07690	223.482	236.587	283.482	2.20332	63.0335	41.2486	247.85	35.4951	2.65019	2.13e-05	0.000107001	up	OsVQ5	VQ domain containing protein, putative, expressed
LOC_Os03g16760	20.3166	40.5578	26.8449	0	0	0	29.2397	0	5.38626	2.13e-05	0.000107001	up	OsPP2C31	protein phosphatase 2C, putative, expressed
LOC_Os11g35020	365.698	326.152	305.495	121.183	130.794	139.683	332.448	130.553	1.32985	2.17e-05	0.000108636	up	NA	yippee zinc-binding protein, putative, expressed
LOC_Os04g06520	582.408	1402.62	1904.91	12.1183	7.09127	102.184	1296.65	40.4645	4.2463	2.17e-05	0.000108748	up	NA	expressed protein
LOC_Os03g01740	632.523	626.955	416.096	172.961	281.287	230.617	558.525	228.288	1.27046	2.18e-05	0.000109413	up	EL2	expressed protein
LOC_Os10g37710	105.646	99.7045	106.843	3.30499	7.09127	24.3742	104.064	11.5901	2.95609	2.19e-05	0.000109755	up	NA	hydrolase, alpha/beta fold family protein, putative, expressed
LOC_Os09g37240	70.4308	11.8293	139.056	6.60997	2.36376	0	73.7722	2.99124	4.04864	2.21e-05	0.000110429	up	NA	glutathione S-transferase, C-terminal domain containing protein, expressed
LOC_Os01g15340	54.1775	35.488	24.1604	0	0	0.937469	37.942	0.31249	5.17405	2.21e-05	0.000110551	up	OsRAA1	flowering promoting factor-like 1, putative, expressed
LOC_Os05g04550	58.2408	16.8991	16.6438	0	0	0	30.5946	0	5.39654	2.24e-05	0.000111862	up	CIPK17	CAMK_KIN1/SNF1/Nim1_like.3 - CAMK includes calcium/calmodulin depedent protein kinases, expressed
LOC_Os07g08300	333.192	299.113	338.782	131.098	136.31	84.3722	323.696	117.26	1.44411	2.26e-05	0.000112714	up	ZIFL3	major facilitator superfamily antiporter, putative, expressed
LOC_Os01g60250	172.014	52.3871	130.466	1.10166	14.9705	18.7494	118.289	11.6072	3.09568	2.3e-05	0.000114792	up	NA	pentatricopeptide, putative, expressed
LOC_Os09g13410	44.6965	40.5578	8.05346	0	0	0	31.1026	0	5.39506	2.3e-05	0.000114867	up	NA	plant protein of unknown function domain containing protein, expressed
LOC_Os10g25550	41.9876	13.5193	101.474	1.10166	0	2.81241	52.3268	1.30469	4.47738	2.31e-05	0.000115198	up	RLCK298	tyrosine protein kinase domain containing protein, putative, expressed
LOC_Os05g23610	633.877	647.234	732.865	283.127	386.08	198.743	671.325	289.317	1.20153	2.33e-05	0.000115972	up	NA	protein phosphatase inhibitor 2 containing protein, expressed
LOC_Os08g45220	460.509	437.686	548.172	201.604	201.707	242.804	482.122	215.372	1.15419	2.4e-05	0.000119278	up	NA	expressed protein
LOC_Os06g13680	93.4562	86.1852	110.064	7.71164	13.3946	20.6243	96.5685	13.9102	2.64666	2.42e-05	0.00012007	up	NA	B12D protein, putative, expressed
LOC_Os01g57420	254.634	272.075	232.477	41.8632	107.945	30.9365	253.062	60.2482	2.00203	2.43e-05	0.000120622	up	DGK7	diacylglycerol kinase, putative, expressed
LOC_Os10g34614	119.191	121.673	256.1	38.5582	21.2738	42.1861	165.655	34.006	2.21471	2.43e-05	0.000120622	up	NA	csAtPR5, putative, expressed
LOC_Os01g10680	209.938	202.789	180.934	34.1515	65.3972	60.9355	197.887	53.4947	1.83461	2.43e-05	0.000120895	up	GIL1	GIL1, putative, expressed
LOC_Os06g42850	125.963	196.029	98.2523	15.4233	39.3959	9.37469	140.081	21.398	2.56244	2.52e-05	0.000124679	up	NA	extracellular ligand-gated ion channel, putative, expressed
LOC_Os12g06620	177.431	70.9761	145.499	34.1515	15.7584	16.8744	131.302	22.2614	2.45818	2.54e-05	0.000125726	up	NA	deoxyhypusine hydroxylase, putative, expressed
LOC_Os03g20480	190.976	91.255	148.184	9.91496	1.57584	33.7489	143.471	15.0799	3.02878	2.56e-05	0.000126477	up	NA	expressed protein
LOC_Os06g48230	181.495	189.27	107.38	51.7781	16.5463	13.1246	159.381	27.1497	2.44798	2.58e-05	0.000127594	up	NA	DNA-directed RNA polymerases I, II, and III subunit RPABC3, putative, expressed
LOC_Os10g13940	231.609	383.609	397.841	136.606	98.4898	39.3737	337.686	91.4899	1.84091	2.59e-05	0.000127898	up	OsFRDL2	MATE efflux protein, putative, expressed
LOC_Os02g26470	18.9621	43.9376	23.6235	0	0	0	28.8411	0	5.3477	2.6e-05	0.000128456	up	NA	expressed protein
LOC_Os02g37330	196.394	219.688	133.688	16.5249	14.1825	63.7479	183.256	31.4851	2.42709	2.65e-05	0.000130876	up	NA	heavy metal associated domain containing protein, expressed
LOC_Os01g53000	689.409	417.407	568.038	191.689	235.588	281.241	558.285	236.173	1.22807	2.7e-05	0.000133178	up	OsTPS3	trehalose synthase, putative, expressed
LOC_Os11g33030	143.57	104.774	99.3261	2.20332	10.2429	27.1866	115.89	13.211	2.9207	2.72e-05	0.000134295	up	NA	retrotransposon protein, putative, unclassified, expressed
LOC_Os07g38440	251.925	319.392	246.436	123.386	58.306	66.5603	272.585	82.7508	1.68773	2.75e-05	0.000135602	up	DAO	uncharacterized 50.6 kDa protein in the 5region of gyrA and gyrB, putative, expressed
LOC_Os06g11740	43.342	57.4568	65.5015	1.10166	1.57584	6.56228	55.4335	3.07993	3.7088	2.8e-05	0.000137733	up	OsAPRL2	OsAPRL2 adenosine 5'-phosphosulfate reductase-like OsAPRL2, expressed
LOC_Os01g06580	20.3166	33.7981	57.448	0	0	0.937469	37.1876	0.31249	5.13231	2.83e-05	0.000139372	up	FLA8	fasciclin domain containing protein, expressed
LOC_Os06g43590	1355.79	1269.12	1248.29	762.35	730.401	789.349	1291.07	760.7	0.759817	2.84e-05	0.000139765	up	OsSAL1	SNF7 domain containing protein, putative, expressed
LOC_Os04g50970	3140.94	2310.1	2448.25	1381.48	1667.24	1615.26	2633.1	1554.66	0.756522	2.87e-05	0.000141145	up	NA	seed specific protein Bn15D1B, putative, expressed
LOC_Os03g39820	131.38	109.844	103.084	12.1183	24.4255	25.3117	114.77	20.6185	2.3642	2.89e-05	0.000142106	up	NA	expressed protein
LOC_Os12g36880	1.35444	50.6972	291.535	4.40665	2.36376	7.49975	114.529	4.75672	3.99201	2.9e-05	0.000142236	up	OsPR10a|PBZ1	pathogenesis-related Bet v I family protein, putative, expressed
LOC_Os03g30580	18.9621	6.75963	69.7967	0	0	0	31.8395	0	5.37565	2.92e-05	0.000143135	up	NA	expressed protein
LOC_Os06g03500	102.937	72.666	86.4405	8.8133	0	11.2496	87.3479	6.68764	3.38916	2.94e-05	0.000144278	up	NA	NBS-LRR disease resistance protein, putative, expressed
LOC_Os02g33670	67.7219	140.262	79.4608	2.20332	18.91	7.49975	95.815	9.53771	3.05964	2.95e-05	0.000144821	up	NA	expressed protein
LOC_Os07g46700	192.33	174.06	132.077	40.7615	34.6684	51.5608	166.156	42.3302	1.91703	2.96e-05	0.000144979	up	OsRFPHC-4	zinc finger, RING-type, putative, expressed
LOC_Os12g37970	63.6586	21.9688	66.5753	0	0	3.74987	50.7342	1.24996	4.4489	2.97e-05	0.000145547	up	MYB	MYB family transcription factor, putative, expressed
LOC_Os09g38560	578.345	584.708	644.814	293.042	250.558	331.864	602.622	291.821	1.03994	2.99e-05	0.0001463	up	OsRCI2-11	OsRCI2-11 - Hydrophobic protein OSR8, expressed
LOC_Os04g50990	850.587	662.443	637.297	254.484	430.204	262.491	716.776	315.726	1.16809	3.01e-05	0.000147464	up	RPL11	L11 domain containing ribosomal protein, putative, expressed
LOC_Os01g45380	289.85	297.424	236.772	13.2199	0.787919	0	274.682	4.66929	4.6673	3.02e-05	0.000147835	up	MAPKKK31	protein kinase domain containing protein, expressed
LOC_Os01g16910	167.95	143.642	194.357	36.3549	22.0617	57.1856	168.65	38.5341	2.06804	3.03e-05	0.000148089	up	OsVDAC7	outer mitochondrial membrane porin, putative, expressed
LOC_Os03g59770	4.06331	69.2862	56.3742	0	0	0.937469	43.2412	0.31249	5.18916	3.03e-05	0.00014817	up	NA	EF hand family protein, putative, expressed
LOC_Os04g01240	387.369	537.39	452.605	163.046	224.557	199.681	459.121	195.761	1.21353	3.04e-05	0.000148743	up	NA	serine-type peptidase, putative, expressed
LOC_Os02g46210	73.1397	153.782	122.413	0	0.787919	20.6243	116.445	7.13741	3.60242	3.06e-05	0.00014948	up	OsaFLZ6	DUF581 domain containing protein, expressed
LOC_Os01g19130	505.205	601.607	366.701	70.5064	219.041	181.869	491.171	157.139	1.6065	3.07e-05	0.000149963	up	OsPP2C02	protein phosphatase 2C, putative, expressed
LOC_Os05g49900	31.1521	33.7981	41.878	1.10166	0	0	35.6094	0.367221	5.05582	3.07e-05	0.000149963	up	OsCHS	3-ketoacyl-CoA synthase, putative, expressed
LOC_Os01g56790	124.608	170.681	126.171	25.3382	41.7597	24.3742	140.487	30.4907	2.12112	3.09e-05	0.000151035	up	NA	expressed protein
LOC_Os07g48460	39.2787	59.1467	56.3742	1.10166	4.72751	0	51.5999	1.94306	4.04416	3.15e-05	0.000153721	up	NA	stress responsive protein, putative, expressed
LOC_Os07g42200	621.687	447.825	387.64	199.401	152.856	237.18	485.717	196.479	1.28901	3.18e-05	0.000154766	up	NA	tyrosine protein kinase domain containing protein, putative, expressed
LOC_Os08g09940	788.283	814.535	1383.59	506.765	490.873	394.674	995.468	464.104	1.09502	3.18e-05	0.000154766	up	OsYchF1	GTP-binding protein, putative, expressed
LOC_Os06g40020	43.342	1.68991	57.448	0	0	0	34.16	0	5.37884	3.18e-05	0.000154766	up	OsRH52A	DEAD-box ATP-dependent RNA helicase 52A, putative, expressed
LOC_Os02g29464	200.457	283.904	216.907	18.7283	32.3047	93.7469	233.756	48.2599	2.19053	3.19e-05	0.000155349	up	RAD50	RecF/RecN/SMC N terminal domain containing protein, expressed
LOC_Os06g46366	239.736	270.385	223.349	71.6081	99.2777	41.2486	244.49	70.7115	1.74482	3.21e-05	0.000156363	up	OsRFPV-5	zinc finger, C3HC4 type, domain containing protein, expressed
LOC_Os02g35080	770.675	586.398	864.942	8.8133	0	29.999	740.672	12.9374	4.62998	3.26e-05	0.000158327	up	NA	T-complex protein 11, putative, expressed
LOC_Os08g42740	1017.18	1008.87	1074.87	551.933	462.508	654.353	1033.64	556.265	0.889901	3.26e-05	0.000158327	up	NA	IBR domain containing protein, putative, expressed
LOC_Os05g40300	1378.82	954.797	1544.65	709.471	715.43	595.293	1292.76	673.398	0.937328	3.27e-05	0.000158699	up	NA	expressed protein
LOC_Os04g38220	20.3166	89.5651	26.8449	0	1.57584	0	45.5755	0.525279	4.98111	3.27e-05	0.000158904	up	NA	transporter family protein, putative, expressed
LOC_Os11g34350	386.015	449.515	505.221	200.503	175.706	214.68	446.917	196.963	1.17288	3.28e-05	0.000159185	up	RLI	ATP-binding cassette sub-family E member 1, putative, expressed
LOC_Os02g01920	139.507	91.255	153.553	25.3382	33.0926	18.7494	128.105	25.7267	2.22981	3.36e-05	0.000162805	up	NA	GHMP kinases ATP-binding protein, putative, expressed
LOC_Os07g41350	37.9243	40.5578	27.3818	1.10166	0	0	35.2879	0.367221	5.03173	3.4e-05	0.000164875	up	OsB12D1	B12D protein, putative, expressed
LOC_Os02g13950	52.8231	8.44953	27.3818	0	0	0	29.5515	0	5.313	3.44e-05	0.000166762	up	FUWA	NHL repeat-containing protein, putative, expressed
LOC_Os03g18110	266.824	96.3247	237.846	47.3715	57.5181	20.6243	200.332	41.838	2.17997	3.45e-05	0.000167041	up	OsTBL18	proteins of unknown function domain containing protein, putative, expressed
LOC_Os03g29460	3107.08	3002.96	3604.73	1566.56	2102.95	2154.3	3238.26	1941.27	0.735563	3.47e-05	0.000167919	up	NA	60S ribosomal protein, putative, expressed
LOC_Os04g59520	31.1521	30.4183	57.448	0	0.787919	0.937469	39.6728	0.575129	4.85743	3.49e-05	0.000168767	up	NA	anthranilate phosphoribosyltransferase, putative, expressed
LOC_Os01g50440	40.6331	13.5193	30.0663	0	0	0	28.0729	0	5.29037	3.52e-05	0.000169944	up	NA	AWPM-19-like membrane family protein, putative, expressed
LOC_Os09g32010	879.03	755.388	726.959	0	37.0322	13.1246	787.126	16.7189	4.49219	3.6e-05	0.00017362	up	NAC	ternary complex factor MIP1, putative, expressed
LOC_Os11g29720	522.813	239.967	483.208	2.20332	0	17.8119	415.329	6.67174	4.67096	3.61e-05	0.000174167	up	NA	cytochrome P450, putative, expressed
LOC_Os09g39200	497.079	483.313	445.088	242.366	217.466	142.495	475.16	200.776	1.2287	3.62e-05	0.000174453	up	NA	expressed protein
LOC_Os06g05100	1363.92	973.386	969.637	571.763	639.79	537.17	1102.31	582.907	0.912371	3.63e-05	0.000174831	up	DXS2	transketolase, putative, expressed
LOC_Os03g19020	841.106	888.891	789.776	307.364	295.469	543.732	839.924	382.188	1.1246	3.72e-05	0.000179273	up	OsHIRP1	PHD-finger family protein, expressed
LOC_Os01g09850	33.861	153.782	53.6898	1.10166	6.30335	10.3122	80.4441	5.90572	3.3934	3.76e-05	0.000180894	up	OsIDD2	ZOS1-04 - C2H2 zinc finger protein, expressed
LOC_Os03g04250	41.9876	35.488	38.6566	1.10166	0.787919	0	38.7107	0.62986	4.79577	3.79e-05	0.000182116	up	GSTF16	glutathione S-transferase, putative, expressed
LOC_Os01g65520	108.355	280.525	156.774	59.4898	29.153	27.1866	181.885	38.6098	2.15882	3.8e-05	0.000182832	up	SUN3	Sad1 / UNC-like C-terminal domain containing protein, putative, expressed
LOC_Os03g55150	2421.74	2360.8	3419.5	1456.4	1325.28	1829	2734.01	1536.89	0.828388	3.81e-05	0.000183097	up	EIF5	eukaryotic translation initiation factor 5A, putative, expressed
LOC_Os06g05359	40.6331	16.8991	49.9315	1.10166	0	0	35.8212	0.367221	5.02491	3.84e-05	0.000184249	up	PI9	NBS-LRR disease resistance protein, putative, expressed
LOC_Os08g43510	67.7219	87.8751	105.769	1.10166	0	14.062	87.122	5.05456	3.6532	3.84e-05	0.000184249	up	NA	thaumatin, putative, expressed
LOC_Os06g36180	632.523	513.732	418.243	155.334	284.439	188.431	521.499	209.401	1.29489	3.84e-05	0.00018455	up	OsAAP3	amino acid transporter, putative, expressed
LOC_Os12g41630	52.8231	25.3486	9.12726	0	0	0	29.0996	0	5.28305	3.85e-05	0.00018479	up	OsFbox676	OsFBX463 - F-box domain containing protein, expressed
LOC_Os02g36390	330.483	277.145	303.884	146.521	66.1852	89.0595	303.837	100.589	1.5708	3.86e-05	0.000185142	up	NA	nucleotide-sugar transporter family protein, putative, expressed
LOC_Os06g46060	176.077	221.378	140.13	28.6432	49.6389	57.1856	179.195	45.1559	1.92378	3.86e-05	0.00018519	up	NA	expressed protein
LOC_Os11g07950	167.95	145.332	382.271	63.8964	62.2456	55.3107	231.851	60.4842	1.89434	3.88e-05	0.00018597	up	NA	expressed protein
LOC_Os01g25720	86.684	6.75963	54.2267	2.20332	0	0	49.2234	0.734442	4.8686	3.89e-05	0.00018669	up	NA	disease resistance protein RGA4, putative, expressed
LOC_Os02g04230	69.0763	35.488	86.9774	2.20332	8.6671	0.937469	63.8473	3.93597	3.57094	3.9e-05	0.000186996	up	OsMPK13|OsBIMK2	CGMC_MAPKCMGC_2.7 - CGMC includes CDA, MAPK, GSK3, and CLKC kinases, expressed
LOC_Os12g29280	40.6331	89.5651	22.0128	0	0	3.74987	50.737	1.24996	4.41401	3.95e-05	0.000189279	up	NA	disease resistance protein RGA3, putative, expressed
LOC_Os06g35814	740.878	686.102	605.621	363.549	360.867	248.429	677.533	324.282	1.05292	3.95e-05	0.000189335	up	OsRab11	ras-related protein, putative, expressed
LOC_Os01g62650	367.053	414.027	596.493	163.046	141.037	235.305	459.191	179.796	1.33875	4.02e-05	0.000192465	up	NA	pumilio-family RNA binding protein, putative, expressed
LOC_Os04g44950	66.3675	35.488	55.3005	5.50831	1.57584	0	52.3853	2.36138	3.92215	4.05e-05	0.000193754	up	NA	short-chain dehydrogenase/reductase, putative, expressed
LOC_Os10g30910	56.8864	94.6348	58.5218	7.71164	9.45502	1.87494	70.0143	6.3472	3.17204	4.06e-05	0.000194206	up	NA	transmembrane protein-related, putative, expressed
LOC_Os03g22960	24.3799	28.7284	75.7026	0	0	1.87494	42.937	0.624979	4.85378	4.1e-05	0.000195823	up	NA	expressed protein
LOC_Os08g29160	864.131	485.003	861.184	230.247	276.559	412.486	736.773	306.431	1.25247	4.13e-05	0.000197085	up	OsPP100	5-AMP-activated protein kinase beta-1 subunit-related, putative, expressed
LOC_Os07g04190	35.2154	10.1394	38.6566	0	0	0	28.0038	0	5.26267	4.15e-05	0.000198097	up	RLCK222	receptor protein kinase CLAVATA1 precursor, putative, expressed
LOC_Os07g49270	288.495	488.383	305.495	136.606	153.644	108.746	360.791	132.999	1.41342	4.19e-05	0.000199829	up	NA	AMP deaminase, putative, expressed
LOC_Os07g48060	201.811	245.036	164.291	19.8299	18.91	79.6848	203.713	39.4749	2.26993	4.24e-05	0.000201994	up	prx115	peroxidase precursor, putative, expressed
LOC_Os09g38060	200.457	292.354	191.136	72.7097	83.5194	44.9985	227.982	67.0759	1.72012	4.26e-05	0.000202666	up	NA	nicotinate-nucleotide pyrophosphorylase, putative, expressed
LOC_Os06g18140	29.7976	23.6587	26.308	0	0	0	26.5881	0	5.23408	4.29e-05	0.000204098	up	UGT	UDP-glucoronosyl and UDP-glucosyl transferase domain containing protein, expressed
LOC_Os12g40920	1128.25	1059.57	949.772	686.336	499.54	447.173	1045.86	544.35	0.936131	4.31e-05	0.000204949	up	OsbZIP88	bZIP transcription factor domain containing protein, expressed
LOC_Os03g27010	682.637	819.605	764.005	322.787	462.508	345.926	755.416	377.074	0.992998	4.38e-05	0.000208246	up	NA	expressed protein
LOC_Os10g42020	293.913	1149.14	2132.02	1.10166	27.5772	55.3107	1191.69	27.9965	4.40322	4.42e-05	0.00020972	up	RIR1b	RALFL29 - Rapid ALkalinization Factor RALF family protein precursor, expressed
LOC_Os03g01160	111.064	0	42.9518	1.10166	0	0	51.3386	0.367221	5.13578	4.44e-05	0.000210657	up	OsPUB50	protein kinase family protein, putative, expressed
LOC_Os05g40780	239.736	562.739	272.744	126.691	100.066	125.621	358.406	117.459	1.57525	4.48e-05	0.000212594	up	NA	keratinocytes-associated protein 2, putative, expressed
LOC_Os07g36490	381.952	283.904	221.739	128.895	92.1865	75.935	295.865	99.0053	1.54977	4.48e-05	0.000212594	up	NA	RNA recognition motif containing protein, putative, expressed
LOC_Os11g21804	71.7852	30.4183	256.637	2.20332	18.1221	0	119.614	6.77515	3.65325	4.52e-05	0.000214126	up	NA	expressed protein
LOC_Os07g31490	562.092	549.22	495.02	142.114	167.827	316.864	535.444	208.935	1.33765	4.56e-05	0.000216173	up	NA	expressed protein
LOC_Os08g36440	17.6077	27.0385	35.4352	0	0	0	26.6938	0	5.22647	4.57e-05	0.000216316	up	OsEnS-122	HVA22, putative, expressed
LOC_Os10g07440	754.422	942.968	752.194	399.903	434.143	461.235	816.528	431.76	0.911189	4.59e-05	0.000217283	up	NA	expressed protein
LOC_Os03g18220	138.153	184.2	99.3261	19.8299	43.3355	20.6243	140.56	27.9299	2.22653	4.61e-05	0.00021798	up	OsPDC2	pyruvate decarboxylase isozyme 2, putative, expressed
LOC_Os08g03450	1702.53	1524.3	2007.46	946.328	1089.69	1063.09	1744.76	1033.04	0.754303	4.62e-05	0.00021835	up	NA	ribosomal protein L37, putative, expressed
LOC_Os05g47830	116.482	94.6348	168.049	30.8465	2.36376	1.87494	126.388	11.6951	3.17443	4.62e-05	0.000218599	up	NA	expressed protein
LOC_Os07g10620	63.6586	6.75963	18.7914	0	0	0	29.7365	0	5.26053	4.64e-05	0.000219179	up	NA	expressed protein
LOC_Os11g04370	88.0385	140.262	61.2063	4.40665	8.6671	21.5618	96.5024	11.5452	2.85043	4.64e-05	0.000219435	up	NA	ribosomal protein L24, putative, expressed
LOC_Os08g04420	48.7598	40.5578	3.22139	0	0	0	30.8463	0	5.26764	4.65e-05	0.000219833	up	RLCK245	tyrosine protein kinase domain containing protein, putative, expressed
LOC_Os01g03690	79.9118	40.5578	98.2523	1.10166	0	10.3122	72.9073	3.80461	3.75112	4.66e-05	0.000219893	up	RLCK19	TKL_IRAK_DUF26-lg.1 - DUF26 kinases have homology to DUF26 containing loci, expressed
LOC_Os03g15120	107.001	87.8751	240.53	29.7449	34.6684	18.7494	145.135	27.7209	2.29648	4.66e-05	0.00021992	up	NA	imidazole glycerol phosphate synthase hisHF, chloroplast precursor, putative, expressed
LOC_Os04g30450	12.1899	25.3486	44.5625	0	0	0	27.367	0	5.23069	4.75e-05	0.000223971	up	NA	DUF803 domain containing, putative, expressed
LOC_Os05g02070	10.8355	89.5651	38.1197	2.20332	0	0	46.1734	0.734442	4.79726	4.84e-05	0.000227598	up	OsMT2b	expressed protein
LOC_Os07g36410	1296.2	1233.63	1301.44	756.842	724.885	808.098	1277.09	763.275	0.740062	4.84e-05	0.000227644	up	NA	expressed protein
LOC_Os04g20440	140.862	285.594	307.105	89.2347	51.2147	69.3727	244.52	69.9407	1.76776	4.87e-05	0.000228631	up	NA	transposon protein, putative, CACTA, En/Spm sub-class, expressed
LOC_Os03g15540	597.307	500.212	555.689	295.246	274.196	208.118	551.07	259.186	1.07962	4.88e-05	0.000229097	up	NA	HEAT repeat family protein, putative, expressed
LOC_Os01g61380	139.507	65.9064	71.9443	0	3.15167	16.8744	92.4526	6.67537	3.41122	4.88e-05	0.000229264	up	OsMDH1	lactate/malate dehydrogenase, putative, expressed
LOC_Os10g23090	180.14	65.9064	159.459	22.0332	12.6067	35.6238	135.168	23.4213	2.41873	4.9e-05	0.00022981	up	HOX8	homeobox associated leucine zipper, putative, expressed
LOC_Os03g07880	692.118	385.299	508.979	266.602	204.859	115.309	528.798	195.59	1.41459	4.97e-05	0.000233296	up	HAP2C	nuclear transcription factor Y subunit, putative, expressed
LOC_Os08g18110	1567.08	1218.42	1553.78	876.923	875.378	763.1	1446.43	838.467	0.784366	4.97e-05	0.000233296	up	NA	alpha-soluble NSF attachment protein, putative, expressed
LOC_Os12g22600	28.4432	21.9688	27.9187	0	0	0	26.1102	0	5.20065	5.01e-05	0.00023486	up	NA	tRNA synthetases class II domain containing protein, expressed
LOC_Os03g52630	264.115	272.075	310.327	83.7263	112.672	118.121	282.172	104.84	1.40618	5.04e-05	0.000235813	up	OsGH9A3	endoglucanase, putative, expressed
LOC_Os09g09830	629.814	877.062	955.141	230.247	515.299	255.929	820.672	333.825	1.27965	5.04e-05	0.000235843	up	NA	heavy-metal-associated domain-containing protein, putative, expressed
LOC_Os07g31720	902.056	760.458	620.654	239.061	226.133	477.172	761.056	314.122	1.2597	5.11e-05	0.000238788	up	OsGAP	GTPase activating protein, putative, expressed
LOC_Os12g04360	205.875	175.75	418.243	14.3216	0	1.87494	266.623	5.39885	4.49783	5.13e-05	0.000239821	up	NA	calmodulin-like protein 1, putative, expressed
LOC_Os02g52940	1958.52	2085.34	2215.24	1402.42	1278	1273.08	2086.37	1317.83	0.661484	5.19e-05	0.000242198	up	PPA6	soluble inorganic pyrophosphatase, putative, expressed
LOC_Os04g38450	170.659	179.13	110.601	37.4565	29.153	3.74987	153.463	23.4531	2.56543	5.31e-05	0.000247338	up	NA	gamma-glutamyltranspeptidase 1 precursor, putative, expressed
LOC_Os01g72530	421.23	408.957	282.945	60.5914	162.311	139.683	371.044	120.862	1.57954	5.35e-05	0.000249211	up	OsMSR2	OsCML31 - Calmodulin-related calcium sensor protein, expressed
LOC_Os01g59180	82.6207	167.301	90.1988	5.50831	26.7892	1.87494	113.373	11.3908	3.03704	5.38e-05	0.000250615	up	OsFbox045	OsFBX27 - F-box domain containing protein, expressed
LOC_Os05g08750	71.7852	101.394	185.767	4.40665	0.787919	26.2491	119.649	10.4812	3.21337	5.39e-05	0.00025081	up	NA	UDP-glucoronosyl and UDP-glucosyl transferase domain containing protein, expressed
LOC_Os07g43310	360.281	343.051	397.304	136.606	164.675	169.682	366.879	156.988	1.21119	5.43e-05	0.000252591	up	NA	ribosomal protein L7/L12 C-terminal domain containing protein, expressed
LOC_Os05g47690	23.0254	10.1394	78.9239	0	0	0.937469	37.3629	0.31249	5.03142	5.44e-05	0.00025274	up	NA	reticulon domain containing protein, putative, expressed
LOC_Os11g36160	31.1521	87.8751	108.453	0	11.0309	1.87494	75.8268	4.30193	3.62924	5.44e-05	0.000252953	up	NA	receptor-like protein kinase 2 precursor, putative, expressed
LOC_Os02g10520	35.2154	23.6587	19.3283	0	0	0	26.0675	0	5.18228	5.47e-05	0.000254102	up	OsSub12	OsSub12 - Putative Subtilisin homologue, expressed
LOC_Os06g06760	169.305	123.363	142.278	13.2199	41.7597	34.6863	144.982	29.8887	2.18227	5.52e-05	0.000256407	up	OsPUB70	protein kinase, putative, expressed
LOC_Os04g24220	83.9752	344.741	184.156	17.6266	20.4859	67.4977	204.291	35.2034	2.41344	5.6e-05	0.000260015	up	WAK32	OsWAK32 - OsWAK receptor-like protein kinase, expressed
LOC_Os11g05870	163.887	70.9761	109.527	8.8133	12.6067	30.9365	114.797	17.4522	2.56942	5.61e-05	0.000260378	up	NA	harpin-induced protein 1 domain containing protein, expressed
LOC_Os06g04340	97.5195	217.998	141.741	34.1515	4.72751	31.8739	152.419	23.5843	2.5567	5.63e-05	0.000260911	up	NA	expressed protein
LOC_Os10g38870	33.861	27.0385	17.1807	0	0	0	26.0267	0	5.17521	5.65e-05	0.00026169	up	NA	heavy metal-associated domain containing protein, expressed
LOC_Os03g04590	3831.71	4290.67	4383.23	2464.42	2976.76	2721.47	4168.54	2720.88	0.613581	5.69e-05	0.000263561	up	NA	ribosomal protein, putative, expressed
LOC_Os06g49480	864.131	1079.85	875.143	278.721	374.261	612.167	939.708	421.716	1.14248	5.73e-05	0.000265211	up	CYP20-1	peptidyl-prolyl cis-trans isomerase, putative, expressed
LOC_Os04g49550	352.154	408.957	289.925	124.488	57.5181	159.37	350.345	113.792	1.59062	5.75e-05	0.000265759	up	NA	RING-H2 finger protein ATL2A, putative, expressed
LOC_Os07g49470	201.811	253.486	165.364	34.1515	14.1825	78.7474	206.887	42.3605	2.19919	5.8e-05	0.000267966	up	RLCK243	protein kinase APK1B, chloroplast precursor, putative, expressed
LOC_Os03g51240	5.41775	67.5963	16.1069	0	0	0	29.707	0	5.2096	5.93e-05	0.000273897	up	NA	glycosyl hydrolases family 17, putative, expressed
LOC_Os09g26960	1007.7	1394.17	1479.15	537.611	814.708	674.977	1293.68	675.766	0.930256	5.93e-05	0.000273905	up	EP	cytochrome P450, putative, expressed
LOC_Os08g07010	54.1775	163.921	53.1529	14.3216	0	0.937469	90.4171	5.08636	3.68172	5.95e-05	0.000274618	up	OsABCG18	ABC-2 type transporter domain containing protein, expressed
LOC_Os03g09840	131.38	60.8366	161.069	18.7283	12.6067	29.0615	117.762	20.1322	2.43446	6.03e-05	0.000278082	up	NA	C2 domain containing protein, putative, expressed
LOC_Os12g09620	121.899	189.27	66.5753	17.6266	22.8496	29.0615	125.915	23.1793	2.32285	6.11e-05	0.000281304	up	NA	expressed protein
LOC_Os02g32504	54.1775	141.952	107.38	1.10166	0	17.8119	101.17	6.30452	3.55673	6.21e-05	0.00028553	up	NA	heparan-alpha-glucosaminide N-acetyltransferase, putative, expressed
LOC_Os02g13520	104.292	20.2789	42.9518	0	3.93959	3.74987	55.8408	2.56316	3.82803	6.32e-05	0.000290724	up	IAA7	OsIAA7 - Auxin-responsive Aux/IAA gene family member, expressed
LOC_Os01g55730	182.849	270.385	176.102	69.4047	58.306	70.3102	209.779	66.007	1.62971	6.42e-05	0.000295106	up	NA	AGAP003732-PA, putative, expressed
LOC_Os03g01250	224.837	454.585	270.596	103.556	96.914	128.433	316.673	109.634	1.49922	6.43e-05	0.000295182	up	NA	expressed protein
LOC_Os05g43460	93.4562	54.077	77.3133	4.40665	7.87919	14.062	74.9488	8.78262	2.87294	6.48e-05	0.000297402	up	NA	DUF567 domain containing protein, putative, expressed
LOC_Os07g10720	1637.52	1701.74	1551.63	874.72	1043.2	1059.34	1630.3	992.421	0.711981	6.5e-05	0.000298329	up	NA	40S ribosomal protein S15a, putative, expressed
LOC_Os05g25950	14.8988	45.6275	40.2673	0	0.787919	0	33.5979	0.26264	4.99169	6.53e-05	0.000299578	up	NA	cyclin, putative, expressed
LOC_Os02g34840	1285.36	1095.06	1048.56	545.323	758.766	569.043	1142.99	624.377	0.865304	6.56e-05	0.000300576	up	SI1	RNA polymerase II transcriptional coactivator KIWI, putative, expressed
LOC_Os04g47780	157.115	359.95	185.767	12.1183	60.6697	69.3727	234.277	47.3869	2.20432	6.61e-05	0.00030274	up	OsANT4	transmembrane amino acid transporter protein, putative, expressed
LOC_Os08g08040	377.888	370.09	355.426	159.741	159.947	169.682	367.801	163.123	1.15972	6.62e-05	0.000303341	up	NA	LSM domain containing protein, expressed
LOC_Os06g44310	16.2533	27.0385	33.2877	0	0	0	25.5265	0	5.14318	6.63e-05	0.000303413	up	OsTET10	tetraspanin family protein, putative, expressed
LOC_Os01g42690	113.773	28.7284	21.4759	3.30499	3.93959	0.937469	54.659	2.72735	3.76231	6.65e-05	0.000304337	up	OsPOP2	OsPOP2 - Putative Prolyl Oligopeptidase homologue, expressed
LOC_Os01g35050	272.242	282.214	514.885	107.963	147.341	133.121	356.447	129.475	1.44098	6.73e-05	0.000307932	up	OsDDP1	early-responsive to dehydration protein-related, putative, expressed
LOC_Os02g48290	765.257	660.754	702.262	219.231	380.565	391.862	709.424	330.552	1.08948	6.9e-05	0.000315588	up	NTRB	thioredoxin reductase 2, putative, expressed
LOC_Os07g08330	2137.3	2114.07	2224.9	1236.07	1377.28	1492.45	2158.76	1368.6	0.655324	6.9e-05	0.000315588	up	NA	ribosomal protein L4, putative, expressed
LOC_Os01g55340	18.9621	33.7981	23.0866	0	0	0	25.2823	0	5.12758	6.96e-05	0.000317977	up	OsDof5	dof zinc finger domain containing protein, putative, expressed
LOC_Os06g39120	246.508	294.044	1846.39	16.5249	59.8818	61.8729	795.647	46.0932	3.61955	6.98e-05	0.000318737	up	NA	expressed protein
LOC_Os12g02080	23.0254	55.7669	20.939	1.10166	0	0	33.2438	0.367221	4.88	7.02e-05	0.000320186	up	POX	peroxidase precursor, putative, expressed
LOC_Os01g53420	27.0888	16.8991	31.677	0	0	0	25.2216	0	5.12642	7.12e-05	0.000324266	up	UGT706B1	anthocyanidin 5,3-O-glucosyltransferase, putative, expressed
LOC_Os06g05430	306.103	287.284	165.364	48.4731	110.309	55.3107	252.917	71.3641	1.76886	7.14e-05	0.000325428	up	NA	expressed protein
LOC_Os03g19400	243.799	287.284	158.385	30.8465	59.0939	91.8719	229.823	60.6041	1.86074	7.25e-05	0.000330078	up	NA	expressed protein
LOC_Os07g37130	90.7473	119.983	92.3464	17.6266	22.8496	17.8119	101.026	19.4294	2.27017	7.26e-05	0.00033059	up	NA	FUR1, putative, expressed
LOC_Os04g39980	94.8107	18.589	100.937	8.8133	6.30335	3.74987	71.4455	6.28884	3.20388	7.35e-05	0.000334242	up	DAO	gibberellin 20 oxidase 2, putative, expressed
LOC_Os05g48870	199.102	327.842	227.645	60.5914	111.884	59.0605	251.53	77.1788	1.65893	7.37e-05	0.000334956	up	OsETTIN1|OsARF15	auxin response factor 15, putative, expressed
LOC_Os08g39860	100.228	175.75	118.117	24.2366	24.4255	38.4362	131.365	29.0328	2.09491	7.42e-05	0.000337077	up	BGLU27	Os8bglu27 - beta-glucosidase homologue, similar to Os4bglu12 exoglucanase, expressed
LOC_Os09g32470	24.3799	50.6972	104.158	0	6.30335	0	59.7451	2.10112	4.03937	7.44e-05	0.0003381	up	NA	membrane protein, putative, expressed
LOC_Os08g38990	24.3799	25.3486	24.6973	0	0	0	24.8086	0	5.10849	7.5e-05	0.000340206	up	OsWRKY30	WRKY30, expressed
LOC_Os02g01100	100.228	130.123	59.5956	17.6266	0	0.937469	96.649	6.18802	3.54236	7.58e-05	0.00034384	up	OsATL11	transmembrane amino acid transporter protein, putative, expressed
LOC_Os07g11070	59.5953	84.4953	150.868	11.0166	22.8496	9.37469	98.3196	14.4137	2.60686	7.7e-05	0.000349027	up	bZIP	DUF630/DUF632 domains containing protein, putative, expressed
LOC_Os02g55430	7002.44	6783.29	6006.81	3220.16	3938.02	5012.65	6597.51	4056.94	0.698352	7.72e-05	0.000349785	up	NA	alginate regulatory protein AlgP, putative, expressed
LOC_Os01g52550	163.887	32.1082	104.158	7.71164	0	14.9995	100.051	7.57038	3.36029	7.73e-05	0.000350268	up	MDR17	ABC transporter, ATP-binding protein, putative, expressed
LOC_Os08g10260	21.671	50.6972	8.05346	0	0	0	26.8072	0	5.12318	7.76e-05	0.000351278	up	NA	NBS-LRR disease resistance protein, putative, expressed
LOC_Os08g03640	633.877	861.852	903.599	496.85	356.139	287.803	799.776	380.264	1.06502	7.81e-05	0.000353492	up	YK704	60S acidic ribosomal protein P0, putative, expressed
LOC_Os06g10020	62.3041	5.06972	56.9111	0	0.787919	0.937469	41.4283	0.575129	4.77869	7.84e-05	0.000354559	up	NA	expressed protein
LOC_Os02g35760	37.9243	33.7981	7.51657	0	0	0	26.413	0	5.11695	7.85e-05	0.000355037	up	RLCK74	STRUBBELIG-RECEPTOR FAMILY 7 precursor, putative, expressed
LOC_Os02g56990	384.66	537.39	671.122	257.789	141.825	248.429	531.058	216.015	1.28497	8.01e-05	0.000361562	up	RPL37	ribosomal protein L37, putative, expressed
LOC_Os06g19260	23.0254	13.5193	64.9646	0	0	0.937469	33.8364	0.31249	4.91843	8.03e-05	0.000362623	up	NA	cadmium tolerance factor, putative, expressed
LOC_Os05g39110	484.889	481.623	406.968	212.621	211.95	228.742	457.827	217.771	1.05998	8.09e-05	0.000365135	up	NA	selT-like protein precursor, putative, expressed
LOC_Os01g54400	927.79	966.627	841.855	354.735	390.808	614.042	912.091	453.195	0.999565	8.14e-05	0.000367079	up	OsVQ3	VQ domain containing protein, putative, expressed
LOC_Os03g49210	268.179	474.864	367.775	181.774	78.7919	125.621	370.272	128.729	1.49898	8.16e-05	0.000367737	up	NA	BRCA1 C Terminus domain containing protein, expressed
LOC_Os07g44350	161.178	119.983	219.054	19.8299	62.2456	17.8119	166.739	33.2958	2.22148	8.16e-05	0.000367737	up	OsNPSN13	sec20 domain containing protein, expressed
LOC_Os02g40330	31.1521	27.0385	16.1069	0	0	0	24.7658	0	5.08417	8.41e-05	0.000378634	up	NA	retrotransposon protein, putative, Ty3-gypsy subclass, expressed
LOC_Os03g45970	888.511	811.155	735.55	342.617	521.602	379.675	811.739	414.631	0.959074	8.48e-05	0.000381604	up	NA	expressed protein
LOC_Os02g53000	36.5698	10.1394	29.5294	0	0	0	25.4129	0	5.09455	8.55e-05	0.000384634	up	LYP5|Os-LYP5	lysM domain-containing GPI-anchored protein precursor, putative, expressed
LOC_Os02g27760	1751.29	1865.66	2343.56	1120.39	1317.4	1160.59	1986.83	1199.46	0.726173	8.69e-05	0.00039062	up	RPS15A	40S ribosomal protein S15a, putative, expressed
LOC_Os02g03100	1178.36	1157.59	1052.86	674.217	634.274	703.102	1129.6	670.531	0.748185	8.71e-05	0.000390981	up	OsM6PR1	oxidoreductase, aldo/keto reductase family protein, putative, expressed
LOC_Os03g56860	21.671	43.9376	28.9925	0	0.787919	0	31.5337	0.26264	4.9105	8.75e-05	0.000392889	up	NA	expressed protein
LOC_Os12g43550	1014.47	976.766	895.008	544.221	592.515	361.863	962.083	499.533	0.937688	8.78e-05	0.000393933	up	OsRab5a|gpa1|glup4	ras-related protein, putative, expressed
LOC_Os06g37180	525.522	757.078	696.893	351.43	347.472	292.49	659.831	330.464	0.989592	8.98e-05	0.000402408	up	OsVHA-B	ATP synthase, putative, expressed
LOC_Os07g32230	702.953	469.794	696.893	282.026	298.621	330.926	623.213	303.858	1.02971	9.03e-05	0.000404861	up	NA	domain of unknown function domain containing protein, expressed
LOC_Os05g17830	14.8988	33.7981	25.2342	0	0	0	24.6437	0	5.06993	9.06e-05	0.000405968	up	NA	retrotransposon protein, putative, unclassified, expressed
LOC_Os04g57180	50.1142	118.293	103.084	17.6266	3.15167	0	90.4973	6.92609	3.35142	9.1e-05	0.000407266	up	OsSTA135	flavonol synthase/flavanone 3-hydroxylase, putative, expressed
LOC_Os05g49760	16.2533	55.7669	8.05346	0	0	0	26.6912	0	5.08999	9.12e-05	0.000407854	up	IDH	dehydrogenase, putative, expressed
LOC_Os07g48780	2146.78	2512.89	2766.63	1277.93	1205.52	1818.69	2475.44	1434.04	0.784277	9.15e-05	0.000409244	up	OsCam1-2|OsCam1	OsCam1-2 - Calmodulin, expressed
LOC_Os04g34600	13.5444	76.0458	96.1047	2.20332	0.787919	7.49975	61.8983	3.497	3.63994	9.32e-05	0.000416828	up	Asr4	abscisic stress-ripening, putative, expressed
LOC_Os04g49320	5.41775	54.077	21.4759	0	0	0	26.9902	0	5.09151	9.34e-05	0.000417623	up	NA	tRNA-splicing endonuclease positive effector-related, putative, expressed
LOC_Os07g31380	203.166	221.378	299.589	74.913	71.7006	103.122	241.377	83.2451	1.51078	9.43e-05	0.000420972	up	NA	NAD-dependent malic enzyme, mitochondrial precursor, putative, expressed
LOC_Os01g08320	698.89	618.506	588.977	330.499	223.769	363.738	635.458	306.002	1.04549	9.47e-05	0.000422701	up	OsIAA1	OsIAA1 - Auxin-responsive Aux/IAA gene family member, expressed
LOC_Os12g17430	9.48107	33.7981	32.2139	0	0	0	25.1644	0	5.06997	9.48e-05	0.000423005	up	NA	NBS-LRR disease resistance protein, putative, expressed
LOC_Os09g31200	8119.86	8245.05	6215.13	4375.8	4737.75	5407.32	7526.68	4840.29	0.634154	9.5e-05	0.000423824	up	OSISAP1	AN1-like zinc finger domain containing protein, expressed
LOC_Os11g31480	5.41775	60.8366	16.1069	0	0	0	27.4538	0	5.09021	9.59e-05	0.000427655	up	NA	ATP binding protein, putative, expressed
LOC_Os06g04020	40939.2	30220.6	28621.5	22470.6	21343.9	21361.2	33260.4	21725.2	0.612469	9.66e-05	0.000430809	up	NA	histone H1, putative, expressed
LOC_Os04g32920	50.1142	77.7357	53.6898	0	3.93959	8.43722	60.5132	4.1256	3.43223	9.67e-05	0.000431157	up	OsHAK1	potassium transporter, putative, expressed
LOC_Os02g19140	1653.77	1596.96	1564.52	1093.95	988.838	908.407	1605.08	997.065	0.684326	9.7e-05	0.000432453	up	SIP14	seven in absentia protein family domain containing protein, expressed
LOC_Os09g28910	177.431	228.137	189.525	56.1848	78.7919	55.3107	198.365	63.4291	1.60439	9.79e-05	0.000435857	up	BETACA2	carbonic anhydrase, chloroplast precursor, putative, expressed
LOC_Os07g25460	299.331	190.959	267.912	71.6081	80.3677	110.621	252.734	87.5324	1.50206	9.87e-05	0.000439217	up	NA	ankyrin repeat domain containing protein, expressed
LOC_Os07g14540	255.989	217.998	201.337	47.3715	81.9435	89.0595	225.108	72.7915	1.58885	0.000100023	0.000445	up	VAMP724	vesicle-associated membrane protein, putative, expressed
LOC_Os05g08450	115.127	98.0146	70.3336	18.7283	19.698	12.1871	94.4918	16.8711	2.36003	0.000100107	0.000445246	up	NA	expressed protein
LOC_Os04g02970	44.6965	18.589	30.0663	0	0	0.937469	31.1172	0.31249	4.83594	0.000100208	0.000445571	up	OsSLPP1	subtilisin-like protease precursor, putative, expressed
LOC_Os02g04670	44.6965	79.4256	100.4	8.8133	13.3946	6.56228	74.8406	9.59007	2.76056	0.000100361	0.000446125	up	NA	glucan endo-1,3-beta-glucosidase precursor, putative, expressed
LOC_Os11g12330	100.228	165.611	135.298	25.3382	31.5167	39.3737	133.712	32.0762	1.98639	0.000100684	0.000447182	up	NA	disease resistance protein RPM1, putative, expressed
LOC_Os04g45130	70.4308	6.75963	26.8449	1.10166	0	0	34.6784	0.367221	4.8344	0.000100811	0.000447619	up	NA	heavy-metal-associated domain-containing protein, putative, expressed
LOC_Os05g39960	2528.74	2186.74	2501.41	1520.29	1671.18	1458.7	2405.63	1550.06	0.632393	0.000101917	0.000451893	up	NA	40S ribosomal protein S26, putative, expressed
LOC_Os06g40704	134.089	168.991	133.151	35.2532	16.5463	47.8109	145.41	33.2035	2.05622	0.000101871	0.000451893	up	C2H2	stromal membrane-associated protein, putative, expressed
LOC_Os05g45220	174.723	165.611	89.6619	22.0332	23.6376	47.8109	143.332	31.1606	2.1106	0.000102007	0.000452163	up	NA	50S ribosomal protein L20, putative, expressed
LOC_Os05g38210	8.12663	8.44953	66.0384	0	0	0	27.5382	0	5.09056	0.00010205	0.000452228	up	NA	mitochondrial glycoprotein, putative, expressed
LOC_Os06g17900	65.013	6.75963	10.738	0	0	0	27.5035	0	5.08047	0.000102285	0.000453139	up	Pi9|Piz-t|Pi2	disease resistance protein RPM1, putative, expressed
LOC_Os03g10510	1521.03	1490.5	1220.37	759.045	967.564	648.728	1410.63	791.779	0.826332	0.000103165	0.00045691	up	OsVDAC5	outer mitochondrial membrane porin, putative, expressed
LOC_Os12g43630	41.9876	184.2	145.499	20.9316	26.0013	15.937	123.896	20.9566	2.42832	0.000103243	0.000457128	up	NA	lactate/malate dehydrogenase, putative, expressed
LOC_Os01g10640	82.6207	18.589	24.1604	1.10166	2.36376	0	41.79	1.15514	4.22712	0.00010336	0.000457516	up	OsCEP7	expressed protein
LOC_Os06g04889	62.3041	91.255	114.359	0	14.9705	0	89.3061	4.99015	3.6106	0.000103394	0.000457538	up	NA	expressed protein
LOC_Os03g09230	158.469	126.743	224.423	39.6598	54.3664	11.2496	169.878	35.092	2.18213	0.000103701	0.000458767	up	OsLTPG3|OsLTPg3	LTPL69 - Protease inhibitor/seed storage/LTP family protein precursor, expressed
LOC_Os05g34180	44.6965	147.022	146.573	14.3216	27.5772	10.3122	112.764	17.4036	2.53646	0.000104688	0.000462613	up	IPPI2	hydrolase, NUDIX family, domain containing protein, expressed
LOC_Os03g22140	190.976	209.548	241.067	91.438	59.8818	63.7479	213.864	71.6892	1.55032	0.000106542	0.000470543	up	NA	tetratricopeptide repeat domain containing protein, expressed
LOC_Os07g41410	4061.96	5738.92	5875.27	328.295	1616.81	924.344	5225.38	956.483	2.33231	0.000106804	0.000471568	up	NA	EGG APPARATUS-1, putative, expressed
LOC_Os03g43510	96.1651	1.68991	48.8577	2.20332	0	0	48.9042	0.734442	4.70706	0.000107189	0.000473136	up	NA	expressed protein
LOC_Os11g47760	7498.17	7450.8	8532.91	4543.26	4666.84	6077.61	7827.29	5095.9	0.617466	0.000107716	0.000475061	up	HSP70	DnaK family protein, putative, expressed
LOC_Os11g03230	17.6077	30.4183	23.6235	0	0	0	23.8832	0	5.02588	0.000107806	0.000475225	up	NA	nucleoside-triphosphatase, putative, expressed
LOC_Os01g12910	46.0509	28.7284	135.298	1.10166	9.45502	5.62481	70.0258	5.39383	3.30881	0.000109206	0.000480958	up	NA	thioesterase family protein, putative, expressed
LOC_Os07g35004	1.35444	62.5265	24.6973	0	0	0	29.5261	0	5.07797	0.000109262	0.000481069	up	NA	TKL_IRAK_DUF26-la.4 - DUF26 kinases have homology to DUF26 containing loci, expressed
LOC_Os01g05900	284.432	202.789	231.94	45.1682	95.3382	89.0595	239.72	76.5219	1.60661	0.000109443	0.000481735	up	NA	Core histone H2A/H2B/H3/H4 domain containing protein, putative, expressed
LOC_Os07g12150	2130.53	1629.07	1368.55	847.178	1073.15	983.405	1709.38	967.909	0.814086	0.000109752	0.000482957	up	NA	acyl carrier protein, putative, expressed
LOC_Os10g32680	56.8864	82.8054	60.1325	11.0166	0.787919	0	66.6081	3.93485	3.60777	0.000110314	0.000485296	up	FLO7	expressed protein
LOC_Os08g44760	112.418	121.673	78.9239	22.0332	14.1825	0.937469	104.339	12.3844	2.85173	0.000110931	0.000487736	up	OsDSR6	domain of unknown function DUF966 domain containing protein, expressed
LOC_Os05g08640	203.166	219.688	227.108	78.218	29.153	78.7474	216.654	62.0395	1.76178	0.000112847	0.000496023	up	OsAT7|OsAt7	transferase family protein, putative, expressed
LOC_Os11g07440	81.2663	150.402	161.069	34.1515	22.8496	32.8114	130.912	29.9375	2.05611	0.000113666	0.000499343	up	OsNIN6	plant neutral invertase domain containing protein, expressed
LOC_Os04g52320	8.12663	54.077	58.5218	0	0	1.87494	40.2418	0.624979	4.66739	0.000114393	0.000502397	up	NA	QRT3, putative, expressed
LOC_Os08g34150	388.724	255.176	267.912	109.065	128.431	120.933	303.937	119.476	1.3248	0.000115958	0.000508842	up	NA	OsTIL-2 Temperature-induced lipocalin-2, expressed
LOC_Os02g41630	417.167	569.499	815.547	340.414	223.769	167.807	600.738	243.996	1.28624	0.000116194	0.000509738	up	OsPAL1	phenylalanine ammonia-lyase, putative, expressed
LOC_Os10g08930	3716.58	3673.86	3702.45	2392.81	2603.28	2579.91	3697.63	2525.34	0.548578	0.000117074	0.000513456	up	NA	S10/S20 domain containing ribosomal protein, putative, expressed
LOC_Os03g05220	14.8988	18.589	38.6566	0	0	0	24.0481	0	5.01668	0.000117116	0.000513495	up	NA	expressed protein
LOC_Os10g21860	59.5953	40.5578	48.8577	2.20332	0.787919	6.56228	49.6702	3.18451	3.50583	0.000117534	0.000515187	up	NA	expressed protein
LOC_Os06g36270	63.6586	125.053	117.581	16.5249	26.0013	11.2496	102.097	17.9253	2.37807	0.000117747	0.000515975	up	NA	receptor-like protein kinase 5 precursor, putative, expressed
LOC_Os07g35690	10.8355	57.4568	9.66416	0	0	0	25.9855	0	5.02767	0.000119264	0.000522331	up	CRK6	TKL_IRAK_DUF26-lc.3 - DUF26 kinases have homology to DUF26 containing loci, expressed
LOC_Os01g47660	864.131	895.651	767.227	412.022	185.161	491.234	842.336	362.805	1.2011	0.000120125	0.00052581	up	NA	60S ribosomal protein L18a, putative, expressed
LOC_Os03g37970	1508.84	1673.01	1819.01	1082.93	1017.99	1038.72	1666.95	1046.55	0.670178	0.000121118	0.000529712	up	OsiBBC1	ribosomal protein L13, putative, expressed
LOC_Os04g38950	414.458	486.693	590.587	242.366	200.131	261.554	497.246	234.684	1.07616	0.000122334	0.000534589	up	TDD1|OASB1	class I glutamine amidotransferase, putative, expressed
LOC_Os07g07560	399.559	493.453	401.599	150.928	223.769	206.243	431.537	193.647	1.13913	0.00012251	0.000535209	up	NA	CK1_CaseinKinase_1a.6 - CK1 includes the casein kinase 1 kinases, expressed
LOC_Os11g43250	18.9621	11.8293	41.878	0	0	0	24.2232	0	5.00944	0.000123618	0.00053945	up	NA	Leucine Rich Repeat family protein, expressed
LOC_Os03g18840	65.013	152.092	75.7026	15.4233	20.4859	3.74987	97.6024	13.2197	2.68527	0.000124138	0.000541417	up	OsWD40-68	NUC189 domain containing protein, expressed
LOC_Os02g57150	173.368	233.207	168.049	42.9648	81.1556	40.3112	191.541	54.8105	1.74836	0.000126294	0.000550061	up	NA	tubulin-specific chaperone A, putative, expressed
LOC_Os07g43010	292.559	250.106	317.306	98.048	141.037	90.9345	286.657	110.007	1.35926	0.000126421	0.00055046	up	DTM1	expressed protein
LOC_Os09g17770	169.305	248.416	169.123	68.3031	63.0335	59.0605	195.615	63.4657	1.5851	0.000126665	0.000551218	up	NA	retrotransposon protein, putative, unclassified, expressed
LOC_Os01g54080	50.1142	50.6972	31.1401	4.40665	0	0	43.9838	1.46888	4.11267	0.00012793	0.000556569	up	NA	kinesin motor protein-related, putative, expressed
LOC_Os07g33310	28.4432	118.293	32.2139	7.71164	0.787919	0	59.6502	2.83319	3.79205	0.000130524	0.000567698	up	NA	MATE efflux family protein, putative, expressed
LOC_Os09g32500	186.912	316.013	252.879	83.7263	91.3986	98.4342	251.935	91.1864	1.43755	0.000131134	0.000570036	up	rpL32_9.1	60S ribosomal protein L32, putative, expressed
LOC_Os05g34270	877.676	1286.02	1090.98	494.646	639.002	644.978	1084.89	592.876	0.864611	0.000132087	0.00057402	up	NA	inactive receptor kinase At1g27190 precursor, putative, expressed
LOC_Os02g52870	92.1018	33.7981	98.7892	0	1.57584	13.1246	74.8964	4.90013	3.4706	0.00013257	0.000575958	up	NA	zinc finger, C3HC4 type domain containing protein, expressed
LOC_Os01g50100	204.52	344.741	536.898	125.59	57.5181	152.807	362.053	111.972	1.65849	0.000134398	0.00058358	up	MDR7	ABC transporter, ATP-binding protein, putative, expressed
LOC_Os02g06840	140.862	27.0385	23.0866	2.20332	7.09127	3.74987	63.6622	4.34816	3.41204	0.000134516	0.00058393	up	NA	galactosyltransferase, putative, expressed
LOC_Os04g44790	71.7852	194.339	67.1122	16.5249	13.3946	26.2491	111.079	18.7229	2.42469	0.000134817	0.000584915	up	NA	expressed protein
LOC_Os12g40470	18.9621	76.0458	73.555	0	6.30335	0	56.1876	2.10112	3.93763	0.000136709	0.000592632	up	NA	DC1 domain-containing protein, putative, expressed
LOC_Os10g03540	4.06331	35.488	37.0459	0	0	0	25.5324	0	5.00112	0.000136827	0.00059298	up	NA	ribosomal protein L7Ae, putative, expressed
LOC_Os04g43060	14.8988	64.2165	67.6491	0	0	4.68734	48.9215	1.56245	4.09861	0.000138108	0.000598204	up	NA	enzyme of the cupin superfamily protein, putative, expressed
LOC_Os01g02290	105.646	94.6348	86.9774	19.8299	3.93959	19.6868	95.7528	14.4855	2.57059	0.000138588	0.000599722	up	RLCK2	Ser/Thr receptor-like kinase, putative, expressed
LOC_Os01g19820	249.217	204.479	68.7229	3.30499	53.5785	10.3122	174.139	22.3985	2.73487	0.000138611	0.000599722	up	NA	universal stress protein domain containing protein, putative, expressed
LOC_Os05g28510	579.699	682.722	561.058	326.092	345.896	251.242	607.827	307.743	0.971803	0.000140065	0.000605845	up	OsImpbeta1	importin subunit beta, putative, expressed
LOC_Os07g41820	935.917	922.689	815.547	478.122	491.661	560.606	891.384	510.13	0.799171	0.00014282	0.000617254	up	NA	stress responsive A/B Barrel domain containing protein, expressed
LOC_Os01g09550	96.1651	32.1082	122.413	0	0	13.1246	83.562	4.37485	3.67694	0.000143302	0.000619163	up	SNAC3	no apical meristem protein, putative, expressed
LOC_Os11g10770	387.369	523.871	282.408	202.706	130.007	143.433	397.883	158.715	1.30359	0.00014534	0.000627627	up	NA	disease resistance protein RGA3, putative, expressed
LOC_Os01g32280	326.42	319.392	363.48	131.098	159.947	153.745	336.431	148.263	1.16827	0.000147131	0.000634837	up	NA	transmembrane protein, putative, expressed
LOC_Os01g63010	288.495	236.587	197.041	2.20332	0	16.8744	240.708	6.35925	4.19973	0.000148571	0.000640525	up	NA	universal stress protein domain containing protein, putative, expressed
LOC_Os06g10200	100.228	21.9688	83.756	0	10.2429	0.937469	68.6511	3.7268	3.6155	0.000148758	0.000641155	up	NA	adenylate kinase, putative, expressed
LOC_Os03g02685	337.255	69.2862	217.444	42.9648	3.93959	48.7484	207.995	31.8843	2.55034	0.000148859	0.000641413	up	NA	lysM domain containing protein, putative, expressed
LOC_Os12g06490	464.572	378.539	644.277	274.314	166.251	203.431	495.796	214.665	1.19893	0.000148981	0.000641766	up	OsWNK9	STE_PAK_Ste20_Slob_Wnk.6 - STE kinases include homologs to sterile 7, sterile 11 and sterile 20 from yeast, expressed
LOC_Os08g41380	90.7473	130.123	30.6032	8.8133	6.30335	15.937	83.8244	10.3512	2.78925	0.000149574	0.000644143	up	RL1	pentatricopeptide, putative, expressed
LOC_Os06g07030	251.925	174.06	234.087	92.5396	47.2751	74.9975	220.024	71.6041	1.58974	0.000149648	0.000644285	up	ERF7	AP2 domain containing protein, expressed
LOC_Os08g32690	540.421	376.849	743.066	160.843	288.378	245.617	553.445	231.613	1.24162	0.000150671	0.000648336	up	SAD1	expressed protein
LOC_Os01g64520	670.447	648.924	493.409	361.345	276.559	252.179	604.26	296.695	1.01553	0.000151382	0.000651038	up	NA	uricase, putative, expressed
LOC_Os08g38020	29.7976	11.8293	27.9187	0	0	0	23.1819	0	4.95126	0.000151588	0.000651747	up	OsbZIP67	bZIP transcription factor domain containing protein, expressed
LOC_Os01g01040	1002.28	841.574	815.547	507.866	468.024	537.17	886.468	504.353	0.80847	0.000153313	0.000658804	up	NA	expressed protein
LOC_Os02g04710	311.521	302.493	325.36	105.76	40.9718	149.058	313.125	98.5963	1.63108	0.000153623	0.000659773	up	OsOSC2|CAS1	cycloartenol synthase, putative, expressed
LOC_Os10g38040	88.0385	128.433	179.324	18.7283	0.787919	29.999	131.932	16.5051	2.78875	0.000155456	0.000666735	up	OsEMSA1	lysM domain containing protein, putative, expressed
LOC_Os06g16380	362.989	270.385	259.322	153.131	71.7006	94.6843	297.565	106.505	1.45758	0.000158085	0.000677825	up	NA	expressed protein
LOC_Os08g08860	83.9752	8.44953	32.2139	0	2.36376	0.937469	41.5462	1.10041	4.20336	0.000159105	0.000682014	up	NA	CRS2-associated factor 2, mitochondrial precursor, putative, expressed
LOC_Os10g40934	28.4432	77.7357	231.94	5.50831	12.6067	22.4992	112.706	13.5381	2.82812	0.000160304	0.00068678	up	2ODD11	flavonol synthase/flavanone 3-hydroxylase, putative, expressed
LOC_Os10g27174	6937.43	6553.46	7505.83	4573	5353.91	4330.17	6998.91	4752.36	0.557143	0.000161104	0.000690019	up	RPS28	40S ribosomal protein S28, putative, expressed
LOC_Os05g14880	83.9752	43.9376	16.6438	1.10166	4.72751	0	48.1855	1.94306	3.86676	0.000163746	0.000700688	up	NA	proline-rich family protein, putative, expressed
LOC_Os09g09930	373.825	481.623	527.77	131.098	274.984	156.557	461.073	187.546	1.27661	0.000164039	0.000701636	up	NA	heavy metal transport/detoxification protein, putative, expressed
LOC_Os01g17190	704.308	919.309	738.234	354.735	365.594	509.983	787.284	410.104	0.931995	0.000165703	0.000708176	up	OsCam3	OsCam3 - Calmodulin, expressed
LOC_Os10g41420	48.7598	60.8366	48.3208	1.10166	5.51543	6.56228	52.6391	4.39312	3.20121	0.0001662	0.000709912	up	NA	expressed protein
LOC_Os11g05650	318.293	248.416	449.92	129.996	85.0952	163.12	338.876	126.07	1.40777	0.000169303	0.000722581	up	NA	mRNA-decapping enzyme, putative, expressed
LOC_Os01g64820	24.3799	13.5193	30.0663	0	0	0	22.6551	0	4.9205	0.00017042	0.000726952	up	OSPOLA	POLA1 - Putative DNA polymerase alpha catalytic subunit, expressed
LOC_Os02g27740	44.6965	40.5578	62.817	1.10166	7.09127	1.87494	49.3571	3.35596	3.39814	0.00017593	0.000749643	up	NA	expressed protein
LOC_Os04g41350	44.6965	23.6587	18.2545	0	0	0.937469	28.8699	0.31249	4.69659	0.000176418	0.00075152	up	AAP11G	amino acid transporter, putative, expressed
LOC_Os03g18420	411.749	332.912	384.419	189.486	174.13	157.495	376.36	173.704	1.10491	0.000177077	0.00075392	up	CHCH	CHCH domain containing protein, expressed
LOC_Os10g34710	1167.53	990.285	708.705	427.445	613.789	398.424	955.505	479.886	0.98151	0.00017801	0.000757685	up	OSMYOVIIIB	myosin-2 heavy chain, non muscle, putative, expressed
LOC_Os10g33690	96.1651	121.673	112.212	16.5249	26.0013	30.9365	110.017	24.4876	2.07582	0.000178802	0.000760851	up	GELP109	GDSL-like lipase/acylhydrolase, putative, expressed
LOC_Os07g32010	67.7219	43.9376	106.843	0	13.3946	2.81241	72.834	5.40234	3.31158	0.000179628	0.000764158	up	UGT707A5	UDP-glucoronosyl and UDP-glucosyl transferase domain containing protein, expressed
LOC_Os09g39640	121.899	118.293	199.189	37.4565	15.7584	47.8109	146.461	33.6753	2.04854	0.000180005	0.000765558	up	OsPUB56	protein kinase, putative, expressed
LOC_Os02g50810	70.4308	106.464	92.3464	5.50831	20.4859	16.8744	89.7471	14.2895	2.4822	0.000180663	0.000768145	up	NA	expressed protein
LOC_Os06g08560	83.9752	177.44	166.438	28.6432	0	20.6243	142.618	16.4225	2.87913	0.00018093	0.000769074	up	MRP12	multidrug resistance-associated protein 11, putative, expressed
LOC_Os02g06230	43.342	30.4183	2.68449	0	0	0	25.4816	0	4.93345	0.000181507	0.000771321	up	NA	retrotransposon protein, putative, unclassified, expressed
LOC_Os01g37750	16.2533	160.541	81.0715	8.8133	2.36376	13.1246	85.9553	8.10054	3.08975	0.00018413	0.000781833	up	GSTU6	glutathione S-transferase, putative, expressed
LOC_Os06g36030	20.3166	38.8679	25.7711	0	0	0.937469	28.3185	0.31249	4.68061	0.000184184	0.000781851	up	NA	SWIM zinc finger family protein, expressed
LOC_Os04g36050	992.803	1046.05	1103.32	670.912	644.517	466.859	1047.39	594.096	0.813918	0.000186038	0.00078908	up	NA	cleft lip and palate transmembrane protein 1, putative, expressed
LOC_Os11g05860	652.839	1211.66	852.593	449.478	338.805	532.482	905.699	440.255	1.02987	0.000186498	0.000790821	up	NA	harpin-induced protein 1 domain containing protein, expressed
LOC_Os02g31080	158.469	101.394	75.7026	0	7.09127	27.1866	111.855	11.426	2.99199	0.000186927	0.000792424	up	NA	hydroxyproline-rich glycoprotein family protein, putative, expressed
LOC_Os04g41870	189.621	136.882	206.169	0	19.698	49.6858	177.557	23.1279	2.7246	0.000187418	0.000794292	up	NA	expressed protein
LOC_Os10g07480	10.8355	32.1082	45.0994	0	0	0.937469	29.3477	0.31249	4.69566	0.000188371	0.000798117	up	NA	plant protein of unknown function DUF869 domain containing protein, expressed
LOC_Os04g46960	1125.54	1532.75	980.912	309.567	575.968	783.724	1213.07	556.42	1.1093	0.00018918	0.000801113	up	OsGPX1	glutathione peroxidase domain containing protein, expressed
LOC_Os07g08660	735.46	561.049	757.563	285.331	416.809	348.738	684.69	350.293	0.959319	0.000189714	0.000803159	up	rig	40S ribosomal protein S15, putative, expressed
LOC_Os03g13800	1663.25	1620.62	1478.62	941.921	1117.27	913.094	1587.5	990.761	0.675969	0.00019016	0.000804829	up	NA	ribosomal protein L7Ae, putative, expressed
LOC_Os08g44340	100.228	116.604	137.983	27.5416	30.7288	30.9365	118.272	29.7356	1.92443	0.000195541	0.000827159	up	MDHAR4	monodehydroascorbate reductase, putative, expressed
LOC_Os12g37419	880.385	604.987	930.444	453.885	294.682	455.61	805.272	401.392	0.999052	0.000195815	0.000828097	up	COX5c	cytochrome c oxidase polypeptide Vc, putative, expressed
LOC_Os10g42820	86.684	67.5963	135.298	18.7283	23.6376	10.3122	96.5262	17.5593	2.33464	0.000197017	0.00083273	up	OsDDP8	early-responsive to dehydration protein-related, putative, expressed
LOC_Os10g26620	376.534	305.873	543.877	51.7781	2.36376	5.62481	408.761	19.9222	3.71436	0.000197317	0.000833774	up	OsDof27	dof zinc finger domain containing protein, putative, expressed
LOC_Os03g47930	159.824	126.743	155.7	30.8465	24.4255	58.1231	147.422	37.7984	1.89995	0.000198688	0.000839116	up	DUF810.2	expressed protein
LOC_Os03g20330	411.749	567.809	771.522	131.098	269.468	305.615	583.693	235.394	1.29048	0.000199608	0.000842779	up	OsVQ10	VQ domain containing protein, putative, expressed
LOC_Os05g51830	1741.81	1644.28	2503.02	1194.2	1207.88	1100.59	1963.03	1167.56	0.74807	0.000200686	0.000847102	up	OsHDT1|HDT701	ZOS5-12 - C2H2 zinc finger protein, expressed
LOC_Os03g20530	341.318	337.981	418.243	134.403	83.5194	202.493	365.848	140.138	1.36422	0.000202851	0.000856012	up	bZIP	DUF630/DUF632 domains containing protein, putative, expressed
LOC_Os10g15310	220.773	229.827	234.624	31.9482	110.309	55.3107	228.408	65.8558	1.73634	0.000203349	0.000857884	up	NA	expressed protein
LOC_Os04g43360	16.2533	25.3486	24.1604	0	0	0	21.9207	0	4.87068	0.000203521	0.000858379	up	BGLU14	Os4bglu14 - monolignol beta-glucoside homologue without catalytic acid/base, expressed
LOC_Os09g33520	48.7598	13.5193	24.1604	0	0	0.937469	28.8131	0.31249	4.67002	0.000203817	0.000859396	up	NA	expressed protein
LOC_Os02g55250	18.9621	20.2789	26.308	0	0	0	21.8497	0	4.87004	0.000204268	0.000861066	up	bHLH	BHLH transcription factor, putative, expressed
LOC_Os04g39350	147.634	337.981	280.797	38.5582	113.46	67.4977	255.471	73.1721	1.74617	0.000205194	0.000864505	up	NA	heavy metal associated domain containing protein, expressed
LOC_Os03g40170	31.1521	5.06972	34.3614	0	0	0	23.5277	0	4.89272	0.000205683	0.000866337	up	NA	zinc finger, C3HC4 type domain containing protein, expressed
LOC_Os02g08480	269.533	420.787	316.77	175.164	122.127	107.809	335.697	135.034	1.29376	0.000206592	0.000869699	up	NA	ubiquitin fusion degradation protein, putative, expressed
LOC_Os09g04290	78.5574	65.9064	84.8298	17.6266	0.787919	2.81241	76.4312	7.07564	3.12454	0.000207825	0.000874655	up	NA	expressed protein
LOC_Os03g30780	35.2154	32.1082	16.6438	0	0.787919	0	27.9891	0.26264	4.69988	0.000208978	0.000879271	up	NA	expressed protein
LOC_Os03g06440	146.279	91.255	74.6288	25.3382	22.0617	17.8119	104.054	21.7373	2.15681	0.000209268	0.000880258	up	NA	RNA helicase SDE3, putative, expressed
LOC_Os04g55940	200.457	184.2	172.881	73.8114	63.0335	33.7489	185.846	56.8646	1.66476	0.000209458	0.000880583	up	CAX3	sodium/calcium exchanger protein, putative, expressed
LOC_Os02g03320	50.1142	8.44953	12.3486	0	0	0	23.6375	0	4.88495	0.000209426	0.000880583	up	OsNIN5	plant neutral invertase domain containing protein, expressed
LOC_Os02g01250	560.737	452.895	380.66	207.113	197.768	253.117	464.764	219.332	1.06971	0.000210098	0.000883039	up	NA	LSM domain containing protein, expressed
LOC_Os03g16060	51.4686	43.9376	120.802	5.50831	14.1825	6.56228	72.0694	8.75104	2.80201	0.000210171	0.000883113	up	NA	expressed protein
LOC_Os04g38480	1583.34	1368.82	1668.68	579.474	1138.54	743.413	1540.28	820.476	0.901199	0.000212263	0.000891188	up	OsSERK2	BRASSINOSTEROID INSENSITIVE 1-associated receptor kinase 1 precursor, putative, expressed
LOC_Os01g18850	195.039	172.37	258.248	41.8632	83.5194	74.9975	208.552	66.7933	1.60258	0.000214264	0.00089911	up	SBP	OsSPL1 - SBP-box gene family member, expressed
LOC_Os01g16240	795.055	738.489	699.578	406.513	294.682	470.609	744.374	390.601	0.923482	0.000215321	0.000903062	up	OsCam1-3|OsCaM1-3	OsCam1-3 - Calmodulin, expressed
LOC_Os02g30140	55.532	57.4568	64.4277	9.91496	0	2.81241	59.1388	4.24246	3.38339	0.000217256	0.000910267	up	NA	expressed protein
LOC_Os03g17860	150.343	125.053	201.874	18.7283	36.2443	61.8729	159.09	38.9485	1.95657	0.000217328	0.000910267	up	PDIL5;1|PDIL5-1|OsPDIL5-1	OsPDIL5-1 protein disulfide isomerase PDIL5-1, expressed
LOC_Os06g11610	32.5065	79.4256	10.2011	2.20332	0	1.87494	40.7111	1.35942	4.03634	0.00021746	0.000910576	up	NA	heat shock 22 kDa protein, mitochondrial precursor, putative, expressed
LOC_Os03g60340	23.0254	54.077	10.738	1.10166	0	0	29.2801	0.367221	4.60876	0.000218691	0.000915246	up	OsTBL6	leaf senescence related protein, putative, expressed
LOC_Os03g19780	37.9243	8.44953	21.4759	0	0	0	22.6166	0	4.86381	0.000220177	0.000920728	up	OsbHLH176	expressed protein
LOC_Os03g60430	18.9621	92.9449	23.0866	4.40665	1.57584	0.937469	44.9979	2.30665	3.67555	0.000221896	0.000927179	up	OsIDS1	AP2 domain containing protein, expressed
LOC_Os04g33900	62.3041	79.4256	61.7432	1.10166	13.3946	6.56228	67.8243	7.01952	2.95658	0.000223576	0.000933455	up	COPT4	ctr copper transporter family protein, putative, expressed
LOC_Os10g22450	39.2787	67.5963	6.44277	0	0	1.87494	37.7726	0.624979	4.51784	0.000223556	0.000933455	up	OsINO1-2	inositol-3-phosphate synthase, putative, expressed
LOC_Os09g39500	533.649	383.609	522.401	209.316	278.923	179.994	479.886	222.744	1.09552	0.00022452	0.000937147	up	Ub-CEP52-2	ubiquitin fusion protein, putative, expressed
LOC_Os06g10560	12.1899	11.8293	44.0256	0	0	0	22.6816	0	4.86316	0.000226659	0.000945824	up	OsTBL32	leaf senescence related protein, putative, expressed
LOC_Os03g53110	555.32	577.948	546.562	334.905	244.255	294.365	559.943	291.175	0.936792	0.000227567	0.000948861	up	OsMRS2-7	CorA-like magnesium transporter protein, putative, expressed
LOC_Os02g18550	1866.42	1367.13	1864.65	1050.99	1050.3	1037.78	1699.4	1046.35	0.698061	0.000228612	0.000952458	up	RPS3a	40S ribosomal protein S3a, putative, expressed
LOC_Os06g11320	73.1397	119.983	89.6619	27.5416	13.3946	7.49975	94.2616	16.1453	2.40865	0.000230744	0.000960832	up	CYP40A	peptidyl-prolyl cis-trans isomerase CYP40, putative, expressed
LOC_Os12g12950	48.7598	16.8991	5.36898	0	0	0	23.6759	0	4.86117	0.000231219	0.000962555	up	NA	expressed protein
LOC_Os01g43380	1961.23	1307.99	1637	805.315	1126.72	897.158	1635.4	943.065	0.789396	0.000232081	0.000965852	up	NA	glycosyltransferase family protein 1, putative, expressed
LOC_Os07g13530	873.613	948.038	669.511	276.517	494.025	463.11	830.387	411.217	1.00041	0.000232133	0.000965852	up	OsRab8b	ras-related protein, putative, expressed
LOC_Os05g34800	70.4308	65.9064	91.2726	7.71164	0	13.1246	75.8699	6.9454	3.11858	0.000233949	0.000972893	up	NA	expressed protein
LOC_Os07g09600	2142.72	2146.18	2333.89	1335.21	1444.25	1581.51	2207.6	1453.66	0.601183	0.000236588	0.000982566	up	VAMP722	vesicle-associated membrane protein, putative, expressed
LOC_Os02g38340	41.9876	23.6587	17.1807	0	0	0.937469	27.609	0.31249	4.62049	0.000237087	0.000984381	up	NA	actin, putative, expressed
LOC_Os01g09700	31.1521	13.5193	20.4021	0	0	0	21.6911	0	4.83473	0.000237493	0.000985808	up	OS-ACS5|OsACS5	aminotransferase, classes I and II, domain containing protein, expressed
LOC_Os05g34780	75.8485	79.4256	102.011	14.3216	12.6067	0	85.7616	8.9761	2.96705	0.000238304	0.00098865	up	PMR	retrotransposon protein, putative, Ty3-gypsy subclass, expressed
LOC_Os11g01830	14.8988	37.1779	13.9593	0	0	0	22.012	0	4.83417	0.000238252	0.00098865	up	NA	staphylococcal nuclease homologue, putative, expressed
LOC_Os01g25610	399.559	539.08	503.61	185.079	271.044	233.43	480.75	229.851	1.05154	0.000239663	0.000994027	up	RPS4	40S ribosomal protein S4, putative, expressed
LOC_Os01g13660	513.332	370.09	600.788	234.654	230.072	251.242	494.737	238.656	1.04527	0.000240745	0.000998252	up	NA	expressed protein
LOC_Os07g49020	40.6331	8.44953	18.2545	0	0	0	22.4457	0	4.83895	0.000243303	0.00100806	up	NA	expressed protein
LOC_Os05g51590	219.419	388.679	303.347	59.4898	137.098	121.871	303.815	106.153	1.48011	0.000244554	0.00101245	up	NA	N-rich protein, putative, expressed
LOC_Os08g16255	37.9243	30.4183	3.22139	0	0	0	23.8547	0	4.84738	0.000246244	0.00101891	up	NA	CPSF6 protein, putative, expressed
LOC_Os03g49500	601.37	659.064	649.109	365.752	375.837	287.803	636.514	343.131	0.884833	0.000246774	0.00102056	up	Os-ERS1	ethylene receptor, putative, expressed
LOC_Os07g32660	29.7976	27.0385	9.12726	0	0	0	21.9878	0	4.82497	0.000247857	0.00102477	up	NA	monocopper oxidase, putative, expressed
LOC_Os07g44730	59.5953	28.7284	92.3464	2.20332	0	9.37469	60.2234	3.85934	3.46572	0.000248297	0.00102632	up	NA	expressed protein
LOC_Os03g22730	383.306	527.251	341.467	187.283	195.404	66.5603	417.341	149.749	1.44663	0.000249988	0.00103304	up	BIP101	nucleolar protein NOP5-1, putative, expressed
LOC_Os02g27620	29.7976	42.2477	91.8095	1.10166	8.6671	1.87494	54.6183	3.88123	3.34001	0.00025067	0.00103514	up	D50	endonuclease/exonuclease/phosphatase family domain containing protein, expressed
LOC_Os05g43240	112.418	25.3486	146.573	20.9316	0.787919	3.74987	94.78	8.48979	3.14823	0.000251213	0.00103701	up	NA	jacalin-like lectin domain containing protein, expressed
LOC_Os06g05890	472.699	383.609	420.928	217.028	223.769	179.994	425.745	206.93	1.03065	0.000252015	0.00104005	up	OsBBX16|OsDBB3a	B-box zinc finger family protein, putative, expressed
LOC_Os08g01850	257.343	324.462	167.512	90.3363	105.581	61.8729	249.772	85.9301	1.49931	0.000254598	0.00105016	up	NA	esterase, putative, expressed
LOC_Os11g36200	184.204	70.9761	114.359	6.60997	0	29.999	123.18	12.203	3.02283	0.000255112	0.001052	up	NA	receptor-like protein kinase 2 precursor, putative, expressed
LOC_Os03g15230	181.495	138.572	182.545	1.10166	40.9718	37.4987	167.537	26.5241	2.48587	0.00025634	0.00105679	up	NA	DUF292 domain containing protein, expressed
LOC_Os10g25010	410.395	265.315	383.345	116.776	192.252	124.683	353.018	144.571	1.26767	0.000256749	0.0010582	up	OsCML8	OsCML8 - Calmodulin-related calcium sensor protein, expressed
LOC_Os11g43560	37.9243	28.7284	15.0331	0	0	0.937469	27.2286	0.31249	4.59486	0.000260883	0.00107411	up	NA	retrotransposon protein, putative, unclassified, expressed
LOC_Os03g56810	766.612	799.326	821.99	298.551	550.755	367.488	795.976	405.598	0.962212	0.000262315	0.00107973	up	TUB7	tubulin/FtsZ domain containing protein, putative, expressed
LOC_Os01g36620	60.9497	121.673	75.1657	16.5249	18.91	6.56228	85.9296	13.9991	2.45382	0.000262447	0.00107987	up	PSE1	pectate lyase family protein, expressed
LOC_Os11g36340	56.8864	101.394	184.156	22.0332	22.8496	1.87494	114.146	15.5859	2.66945	0.000262489	0.00107987	up	NA	lymphoid organ expressed yellow head virus receptor protein, putative, expressed
LOC_Os01g48610	77.203	108.154	235.698	47.3715	14.9705	22.4992	140.352	28.2804	2.21561	0.00026267	0.00108034	up	NA	expressed protein
LOC_Os01g40499	58.2408	8.44953	58.5218	3.30499	1.57584	0	41.7374	1.62694	3.90043	0.00026338	0.00108297	up	NA	S-locus lectin protein kinase family protein, putative, expressed
LOC_Os01g14640	18.9621	35.488	10.738	0	0	0	21.7294	0	4.80511	0.000266533	0.00109537	up	NA	expressed protein
LOC_Os05g48040	111.064	128.433	105.769	1.10166	31.5167	14.9995	115.089	15.8726	2.63792	0.000267475	0.00109895	up	OsMATE2	MATE efflux family protein, putative, expressed
LOC_Os09g34130	136.798	196.029	128.319	58.3881	39.3959	19.6868	153.715	39.157	1.90348	0.000268806	0.00110384	up	NA	GRAM domain containing protein, expressed
LOC_Os01g54370	33.861	0	78.3871	0	0	0.937469	37.416	0.31249	4.69819	0.000271427	0.00111403	up	NA	dihydropyrimidinase, putative, expressed
LOC_Os02g47450	207.229	223.068	226.034	14.3216	74.8523	76.8724	218.777	55.3488	1.90581	0.000273004	0.00112021	up	NA	expressed protein
LOC_Os08g15204	600.016	476.554	480.523	255.586	274.196	277.491	519.031	269.091	0.938674	0.000274495	0.0011256	up	NA	thioredoxin domain-containing protein 9, putative, expressed
LOC_Os11g42800	14.8988	57.4568	27.3818	0	1.57584	0	33.2458	0.525279	4.49302	0.000274533	0.0011256	up	NA	kinesin motor domain containing protein, putative, expressed
LOC_Os03g01230	235.672	351.501	244.825	120.081	116.612	98.4342	277.333	111.709	1.28764	0.00027467	0.00112587	up	SDRP	DNA-directed RNA polymerase II subunit RPB9, putative, expressed
LOC_Os02g07010	140.862	103.084	119.191	45.1682	16.5463	19.6868	121.046	27.1338	2.07604	0.000275869	0.00113038	up	NA	expressed protein
LOC_Os06g43650	1427.58	1703.43	1601.57	1050.99	882.469	1048.09	1577.52	993.848	0.664109	0.000275915	0.00113038	up	NA	secreted salivary protein, putative, expressed
LOC_Os01g07760	6390.24	6171.54	5168.18	3628.88	4233.49	4197.98	5909.98	4020.12	0.553554	0.000280245	0.00114723	up	OsPLDalpha1	phospholipase D, putative, expressed
LOC_Os03g59020	2474.56	1911.28	2163.7	1185.39	1524.62	1419.33	2183.18	1376.45	0.662443	0.000281084	0.00115036	up	NA	T-complex protein, putative, expressed
LOC_Os06g02144	1866.42	2876.22	2366.64	1431.06	1545.11	1419.33	2369.76	1465.17	0.689809	0.000286863	0.00117279	up	Os6PGDH	6-phosphogluconate dehydrogenase, decarboxylating, putative, expressed
LOC_Os08g44460	482.18	459.655	455.289	265.501	233.224	216.555	465.708	238.427	0.957882	0.000288116	0.0011773	up	IF1-1	expressed protein
LOC_Os06g36160	1091.68	1250.53	1113.53	727.097	735.916	677.79	1151.91	713.601	0.686776	0.000288513	0.00117862	up	NA	40S ribosomal protein S24, putative, expressed
LOC_Os09g04300	261.407	131.813	248.584	91.438	49.6389	64.6853	213.934	68.5874	1.60761	0.000295372	0.0012057	up	OsSTA219	expressed protein
LOC_Os11g01380	590.535	905.79	799.977	459.393	215.102	395.612	765.434	356.702	1.09073	0.000296122	0.00120845	up	NA	clathrin heavy chain, putative, expressed
LOC_Os02g36710	667.738	1086.61	788.703	477.02	469.599	423.736	847.684	456.785	0.883385	0.000298053	0.00121538	up	OsNAPL6	SET, putative, expressed
LOC_Os09g12230	69.0763	65.9064	118.654	0	11.0309	15.937	84.5457	8.98928	2.93059	0.000299037	0.00121891	up	OsUBC18	ubiquitin-conjugating enzyme, putative, expressed
LOC_Os01g16110	185.558	118.293	253.416	68.3031	34.6684	60.9355	185.756	54.6357	1.7244	0.000299692	0.00122112	up	NA	la domain containing protein, putative, expressed
LOC_Os02g33710	3035.3	2325.31	2335.5	1825.45	1567.96	1519.64	2565.37	1637.68	0.644884	0.000299777	0.00122115	up	NA	decarboxylase, putative, expressed
LOC_Os01g13420	763.903	383.609	396.767	247.874	241.103	173.432	514.76	220.803	1.20287	0.000299878	0.00122124	up	NA	SOUL heme-binding protein, putative, expressed
[truncated: 13,729 more rows]
