# Supplementary material for: Photosynthesis-independent production of reactive oxygen species in the rice bundle sheath during high light is mediated by NADPH oxidase
Source: Proc Natl Acad Sci U S A. 2021 Jun 21;118(25):e2022702118. doi: 10.1073/pnas.2022702118 (PMC8237631; doi:10.1073/pnas.2022702118)
Supplement: Supplementary File [file pnas.2022702118.sd03.xlsx]

## Sheet: Sheet1
Dataset S3. Primers
Experiment	Primer name	Sequence (5`-3`)
Genotyping of osrbohA-1	LP1	TCCTTTGGGCCAGTATTTTG
	RP1	TTGACCTTCAATAGCCGGAC
	Tos-tail5	CATCGGATGTCCAGTCCATTG
Genotyping of osrbohA-2	LP2	CAACTTGGTGATTGGACACG
	RP2	ACATGTGGCTTATTCCGACC
	Tos-tail5	CATCGGATGTCCAGTCCATTG
Genotyping of osrbohB	LP3	AAGCCGTGAAGTCCAATCA
	RP3	TACTGTGCAGGTCATAGCCG
	Tos-tail5	CATCGGATGTCCAGTCCATTG
RT-PCR	OsUBQ5-F	CAAGGCCAAGATCCAGGACAA
	OsUBQ5-R	GAGCCTCAGGACCAAATGGA
	OsRBOHA-RT-F	GAGGCGGAGGTGAAAGAGATT
	OsRBOHA-RT-R	TGCTTGGCTTGTGTAACTAAGGG
	LP1	TCCTTTGGGCCAGTATTTTG
	RP1	TTGACCTTCAATAGCCGGAC
	LP2	CAACTTGGTGATTGGACACG
	RP2	ACATGTGGCTTATTCCGACC
	OsRBOHB-RT-F	CAAGGGAATAACGGACGAAAA
	OsRBOHB-RT-R	GCCTCTGAACCACTCAAACGA
qPCR	OsUBQ5-F	CAAGGCCAAGATCCAGGACAA
	OsUBQ5-R	GAGCCTCAGGACCAAATGGA
	OsRBOHA-qPCR-F	CAAGCCAAGCACTGAGCCA
	OsRBOHA-qPCR-R	CACAATGCAAGCACCCATAAA
	OsRBOHB-qPCR-F	GGCTTCAATGCCTTCTGGT
	OsRBOHB-qPCR-R	ATGGCTCCTAAACAACCGA
	OsRBOHC-qPCR-F	TGCTATCACAACGCACCCTC
	OsRBOHC-qPCR-R	TAGCCTGACCACTCAGCTCG
	OsRBOHI-qPCR-F	GGTACTCCCACCACTGCTTC
	OsRBOHI-qPCR-R	GACAGCACATTTCCGGGGTA
	SodA-qPCR-F	ATCTGGATGGGTGTGGCTAGCTTT
	sodA-qPCR-R	AGTACGCATGCTCCCAGACATCAA
	Sodcc1-qPCR-F	TCCCAGCACCAGAAGCCTGA
	Sodcc1-qPCR-R	CATTGGGCGCCAACGATGCG
	Sodcc2-qPCR-F	TGGGCAACTCGCAGATCGCC
	Sodcc2-qPCR-R	GCCCTGGCTTGAGCCCAGAG
